# Supplementary material for: Differential Expression of MicroRNAs in Adipose Tissue after Long-Term High-Fat Diet-Induced Obesity in Mice
Source: PLoS One. 2012 Apr 4;7(4):e34872. doi: 10.1371/journal.pone.0034872 (PMC3319598; doi:10.1371/journal.pone.0034872)
Supplement: Table S1 — Upregulated and downregulated miRNAs with their corresponding validated target genes based on miRWalk algorithms (XLS) [file pone.0034872.s007.xls]

## Sheet: Φύλλο1
Upregulated miRNAs and their corresponding validated target genes.
MicroRNA Name	StemLoopName	miR_Chr.	Gene Name	EntrezID	Pubmed ID
mmu-miR-379	mmu-mir-379	12	Hgf	15234	19396864
mmu-miR-379	mmu-mir-379	12	Abcc1	17250	20371173
mmu-miR-379	mmu-mir-379	12	Cdkn2a	12578	19396864
mmu-miR-342-3p	mmu-mir-342	12	Nkx6-1	18096	17936263
mmu-miR-342-3p	mmu-mir-342	12	Egfr	13649	20818338
mmu-miR-342-3p	mmu-mir-342	12	Ins1	16333	17936263
mmu-miR-342-3p	mmu-mir-342	12	Kras	16653	20818338
mmu-miR-342-3p	mmu-mir-342	12	Foxa2	15376	17936263
mmu-miR-342-3p	mmu-mir-342	12	Cd4	12504	20448109
mmu-miR-342-3p	mmu-mir-342	12	Isl1	16392	17936263
mmu-miR-342-3p	mmu-mir-342	12	Bcl2	12043	19284987
mmu-miR-342-3p	mmu-mir-342	12	Neurog3	11925	17936263
mmu-miR-342-3p	mmu-mir-342	12	Ins2	16334	17936263
mmu-miR-342-3p	mmu-mir-342	12	Reg3a	19694	17936263
mmu-miR-342-3p	mmu-mir-342	12	Gcg	14526	17936263
mmu-miR-342-3p	mmu-mir-342	12	Bcl2	12043	17260024
mmu-miR-342-3p	mmu-mir-342	12	Nkx2-2	18088	17936263
mmu-miR-342-3p	mmu-mir-342	12	Nfia	18027	17260024
mmu-miR-342-3p	mmu-mir-342	12	Pdx1	18609	17936263
mmu-miR-342-3p	mmu-mir-342	12	Dlk1	13386	15310658
mmu-miR-342-3p	mmu-mir-342	12	Reg3g	19695	17936263
mmu-miR-342-3p	mmu-mir-342	12	Neurod1	18012	17936263
mmu-miR-222	mmu-mir-222	X	Trp53	22059	20021821
mmu-miR-222	mmu-mir-222	X	Flt3l	14256	20822813
mmu-miR-222	mmu-mir-222	X	Coro1a	12721	18413744
mmu-miR-222	mmu-mir-222	X	Bcl2	12043	20460378
mmu-miR-222	mmu-mir-222	X	Akt1	11651	19401561
mmu-miR-222	mmu-mir-222	X	Akt1	11651	20198336
mmu-miR-222	mmu-mir-222	X	Flt1	14254	21310411
mmu-miR-222	mmu-mir-222	X	Coro1a	12721	19153141
mmu-miR-222	mmu-mir-222	X	Cdkn1b	12576	19953484
mmu-miR-222	mmu-mir-222	X	Pdc	20028	20822813
mmu-miR-222	mmu-mir-222	X	Cdkn1b	12576	18246122
mmu-miR-222	mmu-mir-222	X	Cdkn1b	12576	20428775
mmu-miR-222	mmu-mir-222	X	Tcf21	21412	19371267
mmu-miR-222	mmu-mir-222	X	Cdkn1b	12576	20190559
mmu-miR-222	mmu-mir-222	X	Vcam1	22329	21310411
mmu-miR-222	mmu-mir-222	X	Cdkn1b	12576	19150885
mmu-miR-222	mmu-mir-222	X	Cdkn1b	12576	19926710
mmu-miR-222	mmu-mir-222	X	Cdkn1b	12576	20818387
mmu-miR-222	mmu-mir-222	X	Tnf	21926	18246122
mmu-miR-222	mmu-mir-222	X	Coro1a	12721	20428775
mmu-miR-222	mmu-mir-222	X	Cdkn1b	12576	19351832
mmu-miR-222	mmu-mir-222	X	F2	14061	20190559
mmu-miR-222	mmu-mir-222	X	Ets1	23871	21310411
mmu-miR-222	mmu-mir-222	X	Cdkn1c	12577	19150885
mmu-miR-222	mmu-mir-222	X	AC175246.2	214498	19926710
mmu-miR-222	mmu-mir-222	X	Pten	19211	20716115
mmu-miR-222	mmu-mir-222	X	Tnfsf10	22035	18246122
mmu-miR-222	mmu-mir-222	X	Hif1a	15251	20378769
mmu-miR-222	mmu-mir-222	X	Klkb1	16621	19351832
mmu-miR-222	mmu-mir-222	X	Skp2	27401	20190559
mmu-miR-222	mmu-mir-222	X	Cdkn1b	12576	21226887
mmu-miR-222	mmu-mir-222	X	Coro1a	12721	19150885
mmu-miR-222	mmu-mir-222	X	Cdkn1b	12576	19859555
mmu-miR-222	mmu-mir-222	X	Zeb1	21417	20716115
mmu-miR-222	mmu-mir-222	X	Cdkn1b	12576	17721077
mmu-miR-222	mmu-mir-222	X	Hprt1	15452	20378769
mmu-miR-222	mmu-mir-222	X	Cdkn1b	12576	19351827
mmu-miR-222	mmu-mir-222	X	Akt1	11651	20103675
mmu-miR-222	mmu-mir-222	X	Coro1a	12721	21226887
mmu-miR-222	mmu-mir-222	X	Esr1	13982	18790736
mmu-miR-222	mmu-mir-222	X	Cdkn1b	12576	19615744
mmu-miR-222	mmu-mir-222	X	Cdkn1b	12576	20618998
mmu-miR-222	mmu-mir-222	X	Cdkn1b	12576	17627278
mmu-miR-222	mmu-mir-222	X	Klkb1	16621	20378769
mmu-miR-222	mmu-mir-222	X	F2	14061	19351827
mmu-miR-222	mmu-mir-222	X	Bcl2	12043	20021821
mmu-miR-222	mmu-mir-222	X	Tcf21	21412	21195052
mmu-miR-222	mmu-mir-222	X	Stmn1	16765	18555017
mmu-miR-222	mmu-mir-222	X	Cdkn1c	12577	19589872
mmu-miR-222	mmu-mir-222	X	Coro1a	12721	20618998
mmu-miR-222	mmu-mir-222	X	Cdkn1b	12576	19107213
mmu-miR-222	mmu-mir-222	X	Rit2	19762	20378769
mmu-miR-222	mmu-mir-222	X	Skp2	27401	19351827
mmu-miR-222	mmu-mir-222	X	Casp3	12367	20021821
mmu-miR-222	mmu-mir-222	X	Cdkn1b	12576	21109963
mmu-miR-222	mmu-mir-222	X	Cdkn1b	12576	18417445
mmu-miR-222	mmu-mir-222	X	Bcl2l11	12125	19438724
mmu-miR-222	mmu-mir-222	X	Pten	19211	20618998
mmu-miR-222	mmu-mir-222	X	Dctn6	22428	19107213
mmu-miR-222	mmu-mir-222	X	Ephb2	13844	20299489
mmu-miR-222	mmu-mir-222	X	Cdkn1b	12576	19264608
mmu-miR-222	mmu-mir-222	X	Cdkn1b	12576	20021821
mmu-miR-222	mmu-mir-222	X	Nr1d2	353187	20969724
mmu-miR-222	mmu-mir-222	X	Zbtb16	235320	18417445
mmu-miR-222	mmu-mir-222	X	Cdkn1b	12576	19109175
mmu-miR-222	mmu-mir-222	X	Ephb2	13844	19438724
mmu-miR-222	mmu-mir-222	X	Cdkn1b	12576	20492666
mmu-miR-222	mmu-mir-222	X	Map2k1	26395	20299489
mmu-miR-222	mmu-mir-222	X	Cdkn1a	12575	19153141
mmu-miR-222	mmu-mir-222	X	Gja1	14609	20021821
mmu-miR-222	mmu-mir-222	X	Cd4	12504	20822813
mmu-miR-222	mmu-mir-222	X	Dctn6	22428	18417445
mmu-miR-222	mmu-mir-222	X	Skp2	27401	20492666
mmu-miR-222	mmu-mir-222	X	Mapk3	26417	19438724
mmu-miR-222	mmu-mir-222	X	Fos	14281	20299489
mmu-miR-222	mmu-mir-222	X	Agtrap	11610	21310411
mmu-miR-222	mmu-mir-222	X	Cdkn1b	12576	19153141
mmu-miR-222	mmu-mir-222	X	Pten	19211	20021821
mmu-miR-222	mmu-mir-222	X	Cdkn1b	12576	20822813
mmu-miR-222	mmu-mir-222	X	Cdkn1b	12576	18413744
mmu-miR-222	mmu-mir-222	X	Bak1	12018	20460378
mmu-miR-222	mmu-mir-222	X	Cdkn1b	12576	19424584
mmu-miR-222	mmu-mir-222	X	Cdkn1b	12576	20203269
mmu-miR-222	mmu-mir-222	X	Ang	11727	21310411
mmu-miR-222	mmu-mir-222	X	Cdkn1c	12577	19153141
mmu-miR-21	mmu-mir-21	11	Egr1	13653	21375733
mmu-miR-21	mmu-mir-21	11	Hspb6	243912	20959496
mmu-miR-21	mmu-mir-21	11	Il6ra	16194	17991735
mmu-miR-21	mmu-mir-21	11	Smad3	17127	20216554
mmu-miR-21	mmu-mir-21	11	Mmp2	17390	20816946
mmu-miR-21	mmu-mir-21	11	Akt1	11651	20404348
mmu-miR-21	mmu-mir-21	11	Anxa1	16952	19737943
mmu-miR-21	mmu-mir-21	11	Fgf7	14178	19177201
mmu-miR-21	mmu-mir-21	11	Spry2	24064	21099344
mmu-miR-21	mmu-mir-21	11	Vim	22352	18258830
mmu-miR-21	mmu-mir-21	11	Trp53	22059	20545570
mmu-miR-21	mmu-mir-21	11	Egfr	13649	20048743
mmu-miR-21	mmu-mir-21	11	Frap1	56717	19473551
mmu-miR-21	mmu-mir-21	11	Reck	631094	18556655
mmu-miR-21	mmu-mir-21	11	Hyou1	12282	18258830
mmu-miR-21	mmu-mir-21	11	Trp53	22059	20485546
mmu-miR-21	mmu-mir-21	11	Trp53	22059	19948396
mmu-miR-21	mmu-mir-21	11	Foxp3	20371	19408243
mmu-miR-21	mmu-mir-21	11	Anp32a	11737	21317927
mmu-miR-21	mmu-mir-21	11	Bcl2	12043	17072344
mmu-miR-21	mmu-mir-21	11	Lin28	83557	20797623
mmu-miR-21	mmu-mir-21	11	Nfkb1	18033	20167875
mmu-miR-21	mmu-mir-21	11	Pdcd4	18569	19633292
mmu-miR-21	mmu-mir-21	11	Cdkn1a	12575	19082437
mmu-miR-21	mmu-mir-21	11	Kras	16653	21069438
mmu-miR-21	mmu-mir-21	11	Cdkn2a	12578	18335499
mmu-miR-21	mmu-mir-21	11	Akap6	238161	18258830
mmu-miR-21	mmu-mir-21	11	Nppa	230899	20833132
mmu-miR-21	mmu-mir-21	11	Odc1	18263	20432256
mmu-miR-21	mmu-mir-21	11	Pdcd4	18569	19836969
mmu-miR-21	mmu-mir-21	11	Pdcd4	18569	19276261
mmu-miR-21	mmu-mir-21	11	Dut	110074	21263323
mmu-miR-21	mmu-mir-21	11	Golph3	66629	18258830
mmu-miR-21	mmu-mir-21	11	Pdcd4	18569	20560046
mmu-miR-21	mmu-mir-21	11	Bmpr1a	12166	20130193
mmu-miR-21	mmu-mir-21	11	Akt1	11651	19528081
mmu-miR-21	mmu-mir-21	11	Pten	19211	18850008
mmu-miR-21	mmu-mir-21	11	Trp53	22059	20978195
mmu-miR-21	mmu-mir-21	11	Smad4	17128	18548003
mmu-miR-21	mmu-mir-21	11	Nmt2	18108	21375733
mmu-miR-21	mmu-mir-21	11	Lpin1	14245	20956972
mmu-miR-21	mmu-mir-21	11	Bmpr2	12168	17991735
mmu-miR-21	mmu-mir-21	11	Akt1	11651	20814244
mmu-miR-21	mmu-mir-21	11	Fas	14102	20404348
mmu-miR-21	mmu-mir-21	11	Nos2	18126	19737943
mmu-miR-21	mmu-mir-21	11	Zic3	22773	19177201
mmu-miR-21	mmu-mir-21	11	Ifng	15978	21093440
mmu-miR-21	mmu-mir-21	11	Acvr1	11477	18258830
mmu-miR-21	mmu-mir-21	11	Trp53	22059	20504344
mmu-miR-21	mmu-mir-21	11	Pten	19211	20048743
mmu-miR-21	mmu-mir-21	11	Pten	19211	19450585
mmu-miR-21	mmu-mir-21	11	Tpm1	22003	18258830
mmu-miR-21	mmu-mir-21	11	Cd4	12504	20483747
mmu-miR-21	mmu-mir-21	11	Pdcd4	18569	19946272
mmu-miR-21	mmu-mir-21	11	Wnt1	22408	19398721
mmu-miR-21	mmu-mir-21	11	Pdcd4	18569	21317927
mmu-miR-21	mmu-mir-21	11	Pten	19211	16762633
mmu-miR-21	mmu-mir-21	11	Igf1	16000	20728239
mmu-miR-21	mmu-mir-21	11	Ephb2	13844	20154725
mmu-miR-21	mmu-mir-21	11	Abcb1b	18669	19633292
mmu-miR-21	mmu-mir-21	11	Cdkn1b	12576	19082437
mmu-miR-21	mmu-mir-21	11	Egfr	13649	21063030
mmu-miR-21	mmu-mir-21	11	Kras	16653	18335499
mmu-miR-21	mmu-mir-21	11	Gmfb	63985	18258830
mmu-miR-21	mmu-mir-21	11	Ephb2	13844	20832755
mmu-miR-21	mmu-mir-21	11	Cd4	12504	20427269
mmu-miR-21	mmu-mir-21	11	Plaur	18793	19836969
mmu-miR-21	mmu-mir-21	11	Bcl2	12043	19264808
mmu-miR-21	mmu-mir-21	11	Akt1	11651	21248297
mmu-miR-21	mmu-mir-21	11	Arc	11838	18258830
mmu-miR-21	mmu-mir-21	11	Pten	19211	20560046
mmu-miR-21	mmu-mir-21	11	Bmpr1b	12167	20130193
mmu-miR-21	mmu-mir-21	11	E2f2	242705	19528081
mmu-miR-21	mmu-mir-21	11	Gc	14473	18831788
mmu-miR-21	mmu-mir-21	11	Cdkn1b	12576	20975375
mmu-miR-21	mmu-mir-21	11	Pdcd4	18569	18548003
mmu-miR-21	mmu-mir-21	11	Cbx7	52609	21375733
mmu-miR-21	mmu-mir-21	11	Flt1	14254	20956972
mmu-miR-21	mmu-mir-21	11	Pdcd4	18569	17968323
mmu-miR-21	mmu-mir-21	11	Fas	14102	20814244
mmu-miR-21	mmu-mir-21	11	Fasl	14103	20404348
mmu-miR-21	mmu-mir-21	11	Srgn	19073	19737943
mmu-miR-21	mmu-mir-21	11	Pten	19211	19175831
mmu-miR-21	mmu-mir-21	11	Nos2	18126	21093440
mmu-miR-21	mmu-mir-21	11	Mapre1	13589	18258830
mmu-miR-21	mmu-mir-21	11	Smad2	17126	20498632
mmu-miR-21	mmu-mir-21	11	Cdkn1b	12576	20018759
mmu-miR-21	mmu-mir-21	11	Lepr	16847	19450585
mmu-miR-21	mmu-mir-21	11	Ogt	108155	18258830
mmu-miR-21	mmu-mir-21	11	Rasgrp1	19419	20483747
mmu-miR-21	mmu-mir-21	11	Rela	19697	19946272
mmu-miR-21	mmu-mir-21	11	Il12a	16159	19342679
mmu-miR-21	mmu-mir-21	11	Srf	20807	21303526
mmu-miR-21	mmu-mir-21	11	Tgfbr2	21813	16461460
mmu-miR-21	mmu-mir-21	11	Trp53	22059	20724916
mmu-miR-21	mmu-mir-21	11	Hif1a	15251	20154725
mmu-miR-21	mmu-mir-21	11	Prkce	18754	19633292
mmu-miR-21	mmu-mir-21	11	Pten	19211	19080492
mmu-miR-21	mmu-mir-21	11	Vamp5	53620	21063030
mmu-miR-21	mmu-mir-21	11	Pten	19211	18335499
mmu-miR-21	mmu-mir-21	11	Mapk1	26413	18258830
mmu-miR-21	mmu-mir-21	11	Kras	16653	20832755
mmu-miR-21	mmu-mir-21	11	Foxp3	20371	20427269
mmu-miR-21	mmu-mir-21	11	Sp1	20683	19836969
mmu-miR-21	mmu-mir-21	11	Pdcd4	18569	19264808
mmu-miR-21	mmu-mir-21	11	Akt1	11651	21187093
mmu-miR-21	mmu-mir-21	11	Rcan1	54720	18258830
mmu-miR-21	mmu-mir-21	11	Spry1	24063	20560046
mmu-miR-21	mmu-mir-21	11	Egfr	13649	20113523
mmu-miR-21	mmu-mir-21	11	Pten	19211	19509158
mmu-miR-21	mmu-mir-21	11	Stat3	20848	18831788
mmu-miR-21	mmu-mir-21	11	Cdkn1c	12577	20975375
mmu-miR-21	mmu-mir-21	11	Bcl2l1	12048	19437447
mmu-miR-21	mmu-mir-21	11	Spry2	24064	18508928
mmu-miR-21	mmu-mir-21	11	Memo1	76890	21375733
mmu-miR-21	mmu-mir-21	11	Pten	19211	20956972
mmu-miR-21	mmu-mir-21	11	Bcl2	12043	17894887
mmu-miR-21	mmu-mir-21	11	Fasl	14103	20814244
mmu-miR-21	mmu-mir-21	11	Pten	19211	20404348
mmu-miR-21	mmu-mir-21	11	Foxp3	20371	19737943
mmu-miR-21	mmu-mir-21	11	Rb1	19645	19175831
mmu-miR-21	mmu-mir-21	11	Pdcd4	18569	21088996
mmu-miR-21	mmu-mir-21	11	Dclk1	13175	18258830
mmu-miR-21	mmu-mir-21	11	Met	17295	20498632
mmu-miR-21	mmu-mir-21	11	Frap1	56717	20018759
mmu-miR-21	mmu-mir-21	11	Neurod1	18012	18258830
mmu-miR-21	mmu-mir-21	11	Pdcd4	18569	20462046
mmu-miR-21	mmu-mir-21	11	Stat3	20848	19934272
mmu-miR-21	mmu-mir-21	11	Stat6	20852	19342679
mmu-miR-21	mmu-mir-21	11	Pdcd4	18569	21295561
mmu-miR-21	mmu-mir-21	11	Mtpn	14489	15538371
mmu-miR-21	mmu-mir-21	11	Tgfbr2	21813	20701609
mmu-miR-21	mmu-mir-21	11	Twist1	22160	20154725
mmu-miR-21	mmu-mir-21	11	Nanog	71950	19633292
mmu-miR-21	mmu-mir-21	11	Pten	19211	19072831
mmu-miR-21	mmu-mir-21	11	Trp53	22059	21047769
mmu-miR-21	mmu-mir-21	11	Trp53	22059	18335499
mmu-miR-21	mmu-mir-21	11	Bmpr2	12168	18258830
mmu-miR-21	mmu-mir-21	11	Mdk	17242	20832755
mmu-miR-21	mmu-mir-21	11	Ets1	23871	20427269
mmu-miR-21	mmu-mir-21	11	Cd2	12481	19831385
mmu-miR-21	mmu-mir-21	11	Pten	19211	19264808
mmu-miR-21	mmu-mir-21	11	Pten	19211	21187093
mmu-miR-21	mmu-mir-21	11	Gpd1	14555	18258830
mmu-miR-21	mmu-mir-21	11	Spry2	24064	20560046
mmu-miR-21	mmu-mir-21	11	Pten	19211	20113523
mmu-miR-21	mmu-mir-21	11	Tpm1	22003	19509158
mmu-miR-21	mmu-mir-21	11	Casp3	12367	18841558
mmu-miR-21	mmu-mir-21	11	Cxcl12	20315	20975375
mmu-miR-21	mmu-mir-21	11	Ddit4	74747	20018759
mmu-miR-21	mmu-mir-21	11	Casp3	12367	19437447
mmu-miR-21	mmu-mir-21	11	Hnf1a	21405	18433021
mmu-miR-21	mmu-mir-21	11	Trp53	22059	21373745
mmu-miR-21	mmu-mir-21	11	Litaf	56722	20956972
mmu-miR-21	mmu-mir-21	11	Pten	19211	17681183
mmu-miR-21	mmu-mir-21	11	Pten	19211	20814244
mmu-miR-21	mmu-mir-21	11	Pdcd4	18569	20372781
mmu-miR-21	mmu-mir-21	11	Cdkn1b	12576	19730150
mmu-miR-21	mmu-mir-21	11	Trp53	22059	19167416
mmu-miR-21	mmu-mir-21	11	Cd4	12504	21085192
mmu-miR-21	mmu-mir-21	11	Ssr3	67437	18258830
mmu-miR-21	mmu-mir-21	11	Tgfbr1	21812	20498632
mmu-miR-21	mmu-mir-21	11	Dhcr24	74754	18258830
mmu-miR-21	mmu-mir-21	11	Akt1	11651	20460539
mmu-miR-21	mmu-mir-21	11	Apc	11789	19924305
mmu-miR-21	mmu-mir-21	11	Il13ra1	16164	19342679
mmu-miR-21	mmu-mir-21	11	Bmi1	12151	21274750
mmu-miR-21	mmu-mir-21	11	Ighmbp2	20589	12554860
mmu-miR-21	mmu-mir-21	11	Pdcd4	18569	20693317
mmu-miR-21	mmu-mir-21	11	Nos3	18127	20153722
mmu-miR-21	mmu-mir-21	11	Egfr	13649	19597153
mmu-miR-21	mmu-mir-21	11	Frap1	56717	19072831
mmu-miR-21	mmu-mir-21	11	Atp9b	50771	21047769
mmu-miR-21	mmu-mir-21	11	Pdcd4	18569	18270520
mmu-miR-21	mmu-mir-21	11	Gad1	14415	18258830
mmu-miR-21	mmu-mir-21	11	Pdcd4	18569	20831814
mmu-miR-21	mmu-mir-21	11	Ets2	23872	20427269
mmu-miR-21	mmu-mir-21	11	Smad2	17126	19816956
mmu-miR-21	mmu-mir-21	11	Casp3	12367	19229243
mmu-miR-21	mmu-mir-21	11	Car3	12350	21162128
mmu-miR-21	mmu-mir-21	11	Nr4a1	15370	18258830
mmu-miR-21	mmu-mir-21	11	Nqo1	18104	20553627
mmu-miR-21	mmu-mir-21	11	Stat3	20848	20113523
mmu-miR-21	mmu-mir-21	11	Dut	110074	19509158
mmu-miR-21	mmu-mir-21	11	Casp9	12371	18841558
mmu-miR-21	mmu-mir-21	11	Vhlh	22346	20964835
mmu-miR-21	mmu-mir-21	11	Runx1	12394	20003307
mmu-miR-21	mmu-mir-21	11	Stat3	20848	19437447
mmu-miR-21	mmu-mir-21	11	Stat3	20848	18412968
mmu-miR-21	mmu-mir-21	11	Rhob	11852	21347332
mmu-miR-21	mmu-mir-21	11	Mip	17339	17640343
mmu-miR-21	mmu-mir-21	11	Akt1	11651	20813833
mmu-miR-21	mmu-mir-21	11	Mgmt	17314	20353279
mmu-miR-21	mmu-mir-21	11	Pten	19211	19730150
mmu-miR-21	mmu-mir-21	11	Pdcd4	18569	19158092
mmu-miR-21	mmu-mir-21	11	Stat3	20848	21085192
mmu-miR-21	mmu-mir-21	11	Ptp4a2	19244	18258830
mmu-miR-21	mmu-mir-21	11	Stat3	20848	20498256
mmu-miR-21	mmu-mir-21	11	Capn8	170725	18258830
mmu-miR-21	mmu-mir-21	11	Mapk3	26417	20884876
mmu-miR-21	mmu-mir-21	11	Rhob	11852	20460403
mmu-miR-21	mmu-mir-21	11	Abcc1	17250	19924305
mmu-miR-21	mmu-mir-21	11	Pdcd4	18569	19336275
mmu-miR-21	mmu-mir-21	11	Pten	19211	21274750
mmu-miR-21	mmu-mir-21	11	Smn1	20595	12554860
mmu-miR-21	mmu-mir-21	11	Ppara	19013	20693317
mmu-miR-21	mmu-mir-21	11	Pten	19211	20153722
mmu-miR-21	mmu-mir-21	11	Dhfr	13361	19593777
mmu-miR-21	mmu-mir-21	11	Spry1	24063	19043405
mmu-miR-21	mmu-mir-21	11	Pten	19211	21042775
mmu-miR-21	mmu-mir-21	11	Tpm1	22003	18270520
mmu-miR-21	mmu-mir-21	11	Ptges3	56351	18258830
mmu-miR-21	mmu-mir-21	11	Pten	19211	20827319
mmu-miR-21	mmu-mir-21	11	Coro1a	12721	20417062
mmu-miR-21	mmu-mir-21	11	Smad3	17127	19816956
mmu-miR-21	mmu-mir-21	11	Cdkn2a	12578	19229243
mmu-miR-21	mmu-mir-21	11	Car3	12350	21154462
mmu-miR-21	mmu-mir-21	11	Syt4	20983	18258830
mmu-miR-21	mmu-mir-21	11	Rad23b	19359	20553627
mmu-miR-21	mmu-mir-21	11	Kras	16653	20093556
mmu-miR-21	mmu-mir-21	11	Pdcd4	18569	19509156
mmu-miR-21	mmu-mir-21	11	Pten	19211	18841558
mmu-miR-21	mmu-mir-21	11	Bcl2	12043	20959496
mmu-miR-21	mmu-mir-21	11	Mapk3	26417	20498256
mmu-miR-21	mmu-mir-21	11	Cebpb	12608	20003307
mmu-miR-21	mmu-mir-21	11	B4galt1	14595	19424061
mmu-miR-21	mmu-mir-21	11	Tmem49	75909	18384814
mmu-miR-21	mmu-mir-21	11	Fgf2	14173	21347332
mmu-miR-21	mmu-mir-21	11	Tnf	21926	17640343
mmu-miR-21	mmu-mir-21	11	Pten	19211	20813833
mmu-miR-21	mmu-mir-21	11	Tnfsf11	21943	20302778
mmu-miR-21	mmu-mir-21	11	Pten	19211	19711427
mmu-miR-21	mmu-mir-21	11	Spry1	24063	19157460
mmu-miR-21	mmu-mir-21	11	Ptger2	19217	21081469
mmu-miR-21	mmu-mir-21	11	Gnb1	14688	18258830
mmu-miR-21	mmu-mir-21	11	Madd	228355	18258830
mmu-miR-21	mmu-mir-21	11	Akt1	11651	20856158
mmu-miR-21	mmu-mir-21	11	Akt1	11651	20447717
mmu-miR-21	mmu-mir-21	11	Wnt3a	22416	19924305
mmu-miR-21	mmu-mir-21	11	Fos	14281	19308091
mmu-miR-21	mmu-mir-21	11	Fos	14281	21273303
mmu-miR-21	mmu-mir-21	11	Hmox1	15368	18258830
mmu-miR-21	mmu-mir-21	11	Smad7	17131	20643828
mmu-miR-21	mmu-mir-21	11	Pdcd4	18569	20148895
mmu-miR-21	mmu-mir-21	11	Pdcd4	18569	19593777
mmu-miR-21	mmu-mir-21	11	Pdcd4	18569	19013014
mmu-miR-21	mmu-mir-21	11	Mycn	18109	20980091
mmu-miR-21	mmu-mir-21	11	Serpinb5	20724	18270520
mmu-miR-21	mmu-mir-21	11	Pdzd7	0	18258830
mmu-miR-21	mmu-mir-21	11	Stat3	20848	20827319
mmu-miR-21	mmu-mir-21	11	Inppl1	16332	20417062
mmu-miR-21	mmu-mir-21	11	Tgfbr2	21813	19816956
mmu-miR-21	mmu-mir-21	11	Scpep1	74617	19229243
mmu-miR-21	mmu-mir-21	11	Fos	14281	21141738
mmu-miR-21	mmu-mir-21	11	Aqp4	11829	18258830
mmu-miR-21	mmu-mir-21	11	Cxcl3	330122	20553627
mmu-miR-21	mmu-mir-21	11	Pdcd4	18569	20092645
mmu-miR-21	mmu-mir-21	11	Ren1	19701	19502386
mmu-miR-21	mmu-mir-21	11	Trp53	22059	18829576
mmu-miR-21	mmu-mir-21	11	Stat3	20848	21381024
mmu-miR-21	mmu-mir-21	11	Fasl	14103	20959496
mmu-miR-21	mmu-mir-21	11	Stat5a	20850	20489169
mmu-miR-21	mmu-mir-21	11	Creb1	12912	20003307
mmu-miR-21	mmu-mir-21	11	Idh1	15926	19419954
mmu-miR-21	mmu-mir-21	11	Klkb1	16621	21345070
mmu-miR-21	mmu-mir-21	11	Stat3	20848	17496199
mmu-miR-21	mmu-mir-21	11	Rela	19697	20813833
mmu-miR-21	mmu-mir-21	11	Pten	19211	20223231
mmu-miR-21	mmu-mir-21	11	Pdcd4	18569	19682430
mmu-miR-21	mmu-mir-21	11	Mmp2	17390	19147652
mmu-miR-21	mmu-mir-21	11	Ptger4	19219	21081469
mmu-miR-21	mmu-mir-21	11	Klf15	66277	18258830
mmu-miR-21	mmu-mir-21	11	Pdcd4	18569	18372920
mmu-miR-21	mmu-mir-21	11	Adora1	11539	18258830
mmu-miR-21	mmu-mir-21	11	Pten	19211	20856158
mmu-miR-21	mmu-mir-21	11	Cdkn1a	12575	20447717
mmu-miR-21	mmu-mir-21	11	Casp3	12367	19906824
mmu-miR-21	mmu-mir-21	11	Pdcd4	18569	19308091
mmu-miR-21	mmu-mir-21	11	Pdcd4	18569	21273303
mmu-miR-21	mmu-mir-21	11	Stx1a	20907	18258830
mmu-miR-21	mmu-mir-21	11	Bcl2	12043	20633539
mmu-miR-21	mmu-mir-21	11	Ikbkb	16150	20144951
mmu-miR-21	mmu-mir-21	11	Elk1	13712	19578358
mmu-miR-21	mmu-mir-21	11	Mtap	66902	19013014
mmu-miR-21	mmu-mir-21	11	Pdcd4	18569	20978511
mmu-miR-21	mmu-mir-21	11	Hspd1	15510	20959496
mmu-miR-21	mmu-mir-21	11	Pdcd4	18569	17991735
mmu-miR-21	mmu-mir-21	11	Smad5	17129	20216554
mmu-miR-21	mmu-mir-21	11	Akt1	11651	20816946
mmu-miR-21	mmu-mir-21	11	Pdcd4	18569	20417062
mmu-miR-21	mmu-mir-21	11	Pdcd4	18569	19748927
mmu-miR-21	mmu-mir-21	11	Pten	19211	19212625
mmu-miR-21	mmu-mir-21	11	Pten	19211	21104017
mmu-miR-21	mmu-mir-21	11	Itgb1	16412	18258830
mmu-miR-21	mmu-mir-21	11	Rela	19697	20546595
mmu-miR-21	mmu-mir-21	11	Pten	19211	20092645
mmu-miR-21	mmu-mir-21	11	Egfr	13649	19493678
mmu-miR-21	mmu-mir-21	11	Socs1	12703	18728182
mmu-miR-21	mmu-mir-21	11	Bcl2	12043	21376256
mmu-miR-21	mmu-mir-21	11	Apc	11789	20489163
mmu-miR-21	mmu-mir-21	11	Elk1	13712	20003307
mmu-miR-21	mmu-mir-21	11	Pdcd4	18569	19419954
mmu-miR-21	mmu-mir-21	11	Bcl2	12043	21326627
mmu-miR-21	mmu-mir-21	11	Bcl2	12043	17478730
mmu-miR-21	mmu-mir-21	11	Stat3	20848	20813833
mmu-miR-21	mmu-mir-21	11	Pdcd4	18569	20219857
mmu-miR-21	mmu-mir-21	11	Il11ra1	16157	19672202
mmu-miR-21	mmu-mir-21	11	Pten	19211	19147652
mmu-miR-21	mmu-mir-21	11	Ptgs2	19225	21081469
mmu-miR-21	mmu-mir-21	11	Fgf16	80903	18258830
mmu-miR-21	mmu-mir-21	11	Pou5f1	18999	18362916
mmu-miR-21	mmu-mir-21	11	Ptges	64292	18258830
mmu-miR-21	mmu-mir-21	11	Gli3	14634	20842666
mmu-miR-21	mmu-mir-21	11	Pdcd4	18569	20447717
mmu-miR-21	mmu-mir-21	11	Pdcd4	18569	19906824
mmu-miR-21	mmu-mir-21	11	Pdcd4	18569	19302977
mmu-miR-21	mmu-mir-21	11	Tnfsf11	21943	21273303
mmu-miR-21	mmu-mir-21	11	Mgst1	56615	18258830
mmu-miR-21	mmu-mir-21	11	Casp3	12367	20633539
mmu-miR-21	mmu-mir-21	11	Rela	19697	20144951
mmu-miR-21	mmu-mir-21	11	Nkx2-5	18091	19578358
mmu-miR-21	mmu-mir-21	11	Tfam	21780	18997871
mmu-miR-21	mmu-mir-21	11	Spic	20728	20978511
mmu-miR-21	mmu-mir-21	11	Pdcd4	18569	20959496
mmu-miR-21	mmu-mir-21	11	Trp53	22059	17991735
mmu-miR-21	mmu-mir-21	11	Smad4	17128	20216554
mmu-miR-21	mmu-mir-21	11	Bcl2	12043	20816946
mmu-miR-21	mmu-mir-21	11	Tpm1	22003	20417062
mmu-miR-21	mmu-mir-21	11	Pten	19211	19748927
mmu-miR-21	mmu-mir-21	11	Ntrk3	18213	19179615
mmu-miR-21	mmu-mir-21	11	Akt1	11651	21099344
mmu-miR-21	mmu-mir-21	11	Capn10	23830	18258830
mmu-miR-21	mmu-mir-21	11	Stat3	20848	20546595
mmu-miR-21	mmu-mir-21	11	Akt1	11651	20048743
mmu-miR-21	mmu-mir-21	11	Pdcd4	18569	19473551
mmu-miR-21	mmu-mir-21	11	Trp53	22059	18728182
mmu-miR-21	mmu-mir-21	11	Casp3	12367	21376256
mmu-miR-21	mmu-mir-21	11	Ephb2	13844	20489163
mmu-miR-21	mmu-mir-21	11	Yy1	22632	20003307
mmu-miR-21	mmu-mir-21	11	Mapk3	26417	19419954
mmu-miR-21	mmu-mir-21	11	Pdcd4	18569	21326627
mmu-miR-21	mmu-mir-21	11	Pten	19211	17478730
mmu-miR-21	mmu-mir-21	11	Pten	19211	20797623
mmu-miR-21	mmu-mir-21	11	Gpnmb	93695	20219857
mmu-miR-21	mmu-mir-21	11	Pten	19211	19672202
mmu-miR-21	mmu-mir-21	11	Apc	11789	19136465
mmu-miR-21	mmu-mir-21	11	Cdkn1a	12575	21078976
mmu-miR-21	mmu-mir-21	11	Fgfr1	14182	18258830
mmu-miR-21	mmu-mir-21	11	Sox2	20674	18362916
mmu-miR-21	mmu-mir-21	11	Kcnj16	16517	18258830
mmu-miR-21	mmu-mir-21	11	Klkb1	16621	20842666
mmu-miR-21	mmu-mir-21	11	Pten	19211	20447717
mmu-miR-21	mmu-mir-21	11	Pten	19211	19906824
mmu-miR-21	mmu-mir-21	11	Tpm1	22003	19302977
mmu-miR-21	mmu-mir-21	11	Pdcd4	18569	21271219
mmu-miR-21	mmu-mir-21	11	Mmp9	17395	18258830
mmu-miR-21	mmu-mir-21	11	Smad7	17131	20625373
mmu-miR-21	mmu-mir-21	11	Pdcd4	18569	20143188
mmu-miR-21	mmu-mir-21	11	Hps1	192236	19547998
mmu-miR-21	mmu-mir-21	11	Myo15	17910	18971265
mmu-miR-21	mmu-mir-21	11	Cyp2b10	13088	20978195
mmu-miR-21	mmu-mir-21	11	Mia1	12587	21376256
mmu-miR-21	mmu-mir-21	11	Pten	19211	20959496
mmu-miR-21	mmu-mir-21	11	Fasn	14104	17991735
mmu-miR-21	mmu-mir-21	11	Smox	228608	20216554
mmu-miR-21	mmu-mir-21	11	Cdkn1b	12576	20816946
mmu-miR-21	mmu-mir-21	11	Rtn4	68585	20417062
mmu-miR-21	mmu-mir-21	11	Cd68	12514	19737943
mmu-miR-21	mmu-mir-21	11	Agtr1a	11607	19177201
mmu-miR-21	mmu-mir-21	11	Pten	19211	21099344
mmu-miR-21	mmu-mir-21	11	Lamc1	226519	18258830
mmu-miR-21	mmu-mir-21	11	Trp53	22059	20546595
mmu-miR-21	mmu-mir-21	11	Bcl2	12043	20048743
mmu-miR-21	mmu-mir-21	11	Pten	19211	19473551
mmu-miR-21	mmu-mir-21	11	Cdkn1b	12576	18708351
mmu-miR-21	mmu-mir-21	11	Apcs	20219	20489163
mmu-miR-21	mmu-mir-21	11	Rela	19697	19997496
mmu-miR-21	mmu-mir-21	11	Erbb2	13866	19419954
mmu-miR-21	mmu-mir-21	11	Pten	19211	21326627
mmu-miR-21	mmu-mir-21	11	Tpm1	22003	17363372
mmu-miR-21	mmu-mir-21	11	Stat3	20848	20797623
mmu-miR-21	mmu-mir-21	11	Peli1	67245	20167875
mmu-miR-21	mmu-mir-21	11	Cd44	12505	19633292
mmu-miR-21	mmu-mir-21	11	Bcl2l11	12125	19136465
mmu-miR-21	mmu-mir-21	11	Atp9b	50771	21078976
mmu-miR-21	mmu-mir-21	11	Tagln	21345	18258830
mmu-miR-21	mmu-mir-21	11	Nanog	71950	18362916
mmu-miR-21	mmu-mir-21	11	Vsnl1	26950	18258830
mmu-miR-21	mmu-mir-21	11	Trpv1	193034	20833132
mmu-miR-21	mmu-mir-21	11	Btg2	12227	20432256
mmu-miR-21	mmu-mir-21	11	Trp53	22059	19843843
mmu-miR-21	mmu-mir-21	11	Pdcd4	18569	19296468
mmu-miR-21	mmu-mir-21	11	Casp3	12367	21263323
mmu-miR-21	mmu-mir-21	11	Syne1	64009	18258830
mmu-miR-21	mmu-mir-21	11	Pdcd4	18569	20581857
mmu-miR-21	mmu-mir-21	11	Pdcd4	18569	20141427
mmu-miR-21	mmu-mir-21	11	Btg2	12227	19546886
mmu-miR-21	mmu-mir-21	11	Pdcd4	18569	18850008
mmu-miR-21	mmu-mir-21	11	Kras	16653	20978195
mmu-miR-146b	mmu-mir-146b	19	Mapk3	26417	20805985
mmu-miR-146b	mmu-mir-146b	19	Hras1	15461	20805985
mmu-miR-146b	mmu-mir-146b	19	Mapk1	26413	20805985
mmu-miR-146b	mmu-mir-146b	19	Egfr	13649	21266476
mmu-miR-146b	mmu-mir-146b	19	Ptprc	19264	20805985
mmu-miR-146b	mmu-mir-146b	19	Sox2	20674	20805985
mmu-miR-146b	mmu-mir-146b	19	Cd34	12490	19435428
mmu-miR-146b	mmu-mir-146b	19	Jag1	16449	20805985
mmu-miR-146b	mmu-mir-146b	19	Fas	14102	20029416
mmu-miR-146b	mmu-mir-146b	19	Tgfbr2	21813	19435428
mmu-miR-146b	mmu-mir-146b	19	Nfkb1	18033	20805985
mmu-miR-146b	mmu-mir-146b	19	Egfr	13649	19190326
mmu-miR-146b	mmu-mir-146b	19	Ngfr	18053	20805985
mmu-miR-146b	mmu-mir-146b	19	Cd3e	12501	20805985
mmu-miR-146b	mmu-mir-146b	19	Nfkb1	18033	19190326
mmu-miR-146b	mmu-mir-146b	19	Akt1	11651	20805985
mmu-miR-146b	mmu-mir-146b	19	Notch3	18131	20805985
mmu-miR-146b	mmu-mir-146b	19	Jag2	16450	20805985
mmu-miR-146b	mmu-mir-146b	19	Dicer1	192119	20805985
mmu-miR-146b	mmu-mir-146b	19	Cnp	12799	20805985
mmu-miR-146b	mmu-mir-146b	19	Mbp	17196	20805985
mmu-miR-146b	mmu-mir-146b	19	Dll1	13388	20805985
mmu-miR-146b	mmu-mir-146b	19	Pou3f2	18992	20805985
mmu-miR-146b	mmu-mir-146b	19	Pmp22	18858	20805985
mmu-miR-146b	mmu-mir-146b	19	Jun	16476	20805985
mmu-miR-146b	mmu-mir-146b	19	Cd68	12514	20805985
mmu-miR-146a	mmu-mir-146a	11	Nsg1	18196	20101223
mmu-miR-146a	mmu-mir-146a	11	Foxp3	20371	20850013
mmu-miR-146a	mmu-mir-146a	11	Cd4	12504	19014482
mmu-miR-146a	mmu-mir-146a	11	Pa2g4	18813	19944095
mmu-miR-146a	mmu-mir-146a	11	Mip	17339	20542134
mmu-miR-146a	mmu-mir-146a	11	Tnf	21926	18438844
mmu-miR-146a	mmu-mir-146a	11	Cd34	12490	21211043
mmu-miR-146a	mmu-mir-146a	11	Irak2	108960	19596990
mmu-miR-146a	mmu-mir-146a	11	Fas	14102	20459811
mmu-miR-146a	mmu-mir-146a	11	Mmp13	17386	21397669
mmu-miR-146a	mmu-mir-146a	11	Rela	19697	20061417
mmu-miR-146a	mmu-mir-146a	11	Ggt1	14598	20815808
mmu-miR-146a	mmu-mir-146a	11	Itpa	16434	18853072
mmu-miR-146a	mmu-mir-146a	11	Cd80	12519	19819280
mmu-miR-146a	mmu-mir-146a	11	Tnf	21926	20542134
mmu-miR-146a	mmu-mir-146a	11	Tnf	21926	18419608
mmu-miR-146a	mmu-mir-146a	11	Sfpi1	20375	21211043
mmu-miR-146a	mmu-mir-146a	11	Egfr	13649	19585508
mmu-miR-146a	mmu-mir-146a	11	Stat3	20848	20435894
mmu-miR-146a	mmu-mir-146a	11	Pecam1	18613	17435748
mmu-miR-146a	mmu-mir-146a	11	Smpd3	58994	20061417
mmu-miR-146a	mmu-mir-146a	11	Gpt	76282	20815808
mmu-miR-146a	mmu-mir-146a	11	Ifng	15978	18791161
mmu-miR-146a	mmu-mir-146a	11	Cd86	12524	19819280
mmu-miR-146a	mmu-mir-146a	11	Ikbkb	16150	20525168
mmu-miR-146a	mmu-mir-146a	11	Ccl5	20304	18390754
mmu-miR-146a	mmu-mir-146a	11	Tnf	21926	21062749
mmu-miR-146a	mmu-mir-146a	11	Plau	18792	19585508
mmu-miR-146a	mmu-mir-146a	11	Acsl1	14081	20195282
mmu-miR-146a	mmu-mir-146a	11	Ddx5	13207	17435748
mmu-miR-146a	mmu-mir-146a	11	Il6	16193	20053980
mmu-miR-146a	mmu-mir-146a	11	Trp53	22059	20733155
mmu-miR-146a	mmu-mir-146a	11	Nos2	18126	18791161
mmu-miR-146a	mmu-mir-146a	11	Ccr7	12775	19819280
mmu-miR-146a	mmu-mir-146a	11	Irak1	16179	20525168
mmu-miR-146a	mmu-mir-146a	11	Tnf	21926	18383392
mmu-miR-146a	mmu-mir-146a	11	Mapk14	26416	21060679
mmu-miR-146a	mmu-mir-146a	11	Sin3a	20466	19585508
mmu-miR-146a	mmu-mir-146a	11	Mcpt1	17224	20195282
mmu-miR-146a	mmu-mir-146a	11	Dgcr8	94223	17435748
mmu-miR-146a	mmu-mir-146a	11	Cxcr4	12767	20023696
mmu-miR-146a	mmu-mir-146a	11	Nos2	18126	20709800
mmu-miR-146a	mmu-mir-146a	11	Irak1	16179	18791161
mmu-miR-146a	mmu-mir-146a	11	Fas	14102	19596990
mmu-miR-146a	mmu-mir-146a	11	Tnf	21926	20525168
mmu-miR-146a	mmu-mir-146a	11	Dicer1	192119	17613256
mmu-miR-146a	mmu-mir-146a	11	Mapk3	26417	21060679
mmu-miR-146a	mmu-mir-146a	11	Brms1l	52592	19585508
mmu-miR-146a	mmu-mir-146a	11	Rela	19697	20195282
mmu-miR-146a	mmu-mir-146a	11	Ddx17	67040	17435748
mmu-miR-146a	mmu-mir-146a	11	Cd4	12504	20017139
mmu-miR-146a	mmu-mir-146a	11	Rag2	19374	20651252
mmu-miR-146a	mmu-mir-146a	11	Irak1	16179	18759964
mmu-miR-146a	mmu-mir-146a	11	Tnf	21926	21370248
mmu-miR-146a	mmu-mir-146a	11	Traf6	22034	19596990
mmu-miR-146a	mmu-mir-146a	11	Mapk14	26416	20525168
mmu-miR-146a	mmu-mir-146a	11	Tnf	21926	16885212
mmu-miR-146a	mmu-mir-146a	11	Nfkbib	18036	20981815
mmu-miR-146a	mmu-mir-146a	11	Chrd	12667	19514064
mmu-miR-146a	mmu-mir-146a	11	Cd4	12504	20181935
mmu-miR-146a	mmu-mir-146a	11	Numb	18222	19026611
mmu-miR-146a	mmu-mir-146a	11	Fadd	14082	19965651
mmu-miR-146a	mmu-mir-146a	11	Fgf2	14173	20641033
mmu-miR-146a	mmu-mir-146a	11	Trp53	22059	18633110
mmu-miR-146a	mmu-mir-146a	11	Nfkbib	18036	21279994
mmu-miR-146a	mmu-mir-146a	11	Tlr3	142980	19596990
mmu-miR-146a	mmu-mir-146a	11	Ptgs2	19225	20522791
mmu-miR-146a	mmu-mir-146a	11	Anxa4	11746	19891781
mmu-miR-146a	mmu-mir-146a	11	Tnf	21926	20981815
mmu-miR-146a	mmu-mir-146a	11	Mmp13	17386	19333945
mmu-miR-146a	mmu-mir-146a	11	Ccr5	12774	20181935
mmu-miR-146a	mmu-mir-146a	11	Fas	14102	19965651
mmu-miR-146a	mmu-mir-146a	11	Casp3	12367	20625776
mmu-miR-146a	mmu-mir-146a	11	Tnf	21926	18504431
mmu-miR-146a	mmu-mir-146a	11	Tnf	21926	21279994
mmu-miR-146a	mmu-mir-146a	11	Myd88	17874	19596990
mmu-miR-146a	mmu-mir-146a	11	Ifng	15978	20520763
mmu-miR-146a	mmu-mir-146a	11	Otc	18416	19891781
mmu-miR-146a	mmu-mir-146a	11	Irak1	16179	20937840
mmu-miR-146a	mmu-mir-146a	11	Bcl2l1	12048	19167348
mmu-miR-146a	mmu-mir-146a	11	Egfr	13649	20124483
mmu-miR-146a	mmu-mir-146a	11	Cd3e	12501	19954774
mmu-miR-146a	mmu-mir-146a	11	Casp9	12371	20625776
mmu-miR-146a	mmu-mir-146a	11	Nfkb1	18033	18504431
mmu-miR-146a	mmu-mir-146a	11	Apoe	11816	21263019
mmu-miR-146a	mmu-mir-146a	11	Tlr4	21898	19596990
mmu-miR-146a	mmu-mir-146a	11	Ptbp1	19205	20520763
mmu-miR-146a	mmu-mir-146a	11	Socs1	12703	19635561
mmu-miR-146a	mmu-mir-146a	11	Socs1	12703	20850013
mmu-miR-146a	mmu-mir-146a	11	Ifng	15978	19167348
mmu-miR-146a	mmu-mir-146a	11	Irak1	16179	20124483
mmu-miR-146a	mmu-mir-146a	11	Cd4	12504	19954774
mmu-miR-146a	mmu-mir-146a	11	Smad4	17128	20577838
mmu-miR-146a	mmu-mir-146a	11	Cd3e	12501	18438844
mmu-miR-146a	mmu-mir-146a	11	Irak1	16179	21263019
mmu-miR-146a	mmu-mir-146a	11	Ddx58	230073	19596990
mmu-miR-146a	mmu-mir-146a	11	Klkb1	16621	20500689
mmu-miR-146a	mmu-mir-146a	11	Fos	14281	19635561
mmu-miR-146a	mmu-mir-146a	11	Ifng	15978	20850013
mmu-miR-146a	mmu-mir-146a	11	Stat3	20848	19167348
mmu-miR-146a	mmu-mir-146a	11	Cdkn1a	12575	20101223
mmu-miR-146a	mmu-mir-146a	11	Ccna2	12428	19944095
mmu-miR-146a	mmu-mir-146a	11	Cxcl1	14825	20542134
mmu-miR-146a	mmu-mir-146a	11	Cd68	12514	18438844
mmu-miR-146a	mmu-mir-146a	11	Tnf	21926	21249428
mmu-miR-146a	mmu-mir-146a	11	Tlr9	81897	19596990
mmu-miR-146a	mmu-mir-146a	11	Cd4	12504	20459811
mmu-miR-146a	mmu-mir-146a	11	Rela	19697	19635561
mmu-miR-142-5p	mmu-mir-142	11	Cdkn1a	12575	19229884
mmu-miR-142-5p	mmu-mir-142	11	Ctdspl	69274	17369397
mmu-miR-142-5p	mmu-mir-142	11	Vamp5	53620	19098714
mmu-miR-142-5p	mmu-mir-142	11	Pou5f1	18999	20178649
mmu-miR-142-5p	mmu-mir-142	11	Hprt1	15452	17369397
mmu-miR-142-5p	mmu-mir-142	11	Oog4	242737	17369397
mmu-miR-142-5p	mmu-mir-142	11	Csk	12988	19229884
mmu-miR-142-5p	mmu-mir-142	11	Adcy9	11515	19098714
mmu-miR-142-5p	mmu-mir-142	11	Nanog	71950	20178649
mmu-miR-142-5p	mmu-mir-142	11	Dnmt3b	13436	17369397
mmu-miR-142-5p	mmu-mir-142	11	H2afx	15270	17369397
mmu-miR-142-5p	mmu-mir-142	11	Prkaca	18747	19229884
mmu-miR-142-5p	mmu-mir-142	11	Scpep1	74617	16369484
mmu-miR-142-5p	mmu-mir-142	11	Ddit4l	73284	20178649
mmu-miR-142-5p	mmu-mir-142	11	Fgf21	56636	17369397
mmu-miR-142-5p	mmu-mir-142	11	Mos	17451	17369397
mmu-miR-142-5p	mmu-mir-142	11	Trp53	22059	19229884
mmu-miR-142-5p	mmu-mir-142	11	Ifng	15978	21085987
mmu-miR-142-5p	mmu-mir-142	11	Adarb1	110532	16369484
mmu-miR-142-5p	mmu-mir-142	11	Elovl6	170439	20178649
mmu-miR-142-5p	mmu-mir-142	11	Mt1	17748	17369397
mmu-miR-142-5p	mmu-mir-142	11	Lin28	83557	20413612
mmu-miR-142-5p	mmu-mir-142	11	Pmaip1	58801	19229884
mmu-miR-142-5p	mmu-mir-142	11	Nos2	18126	21085987
mmu-miR-142-5p	mmu-mir-142	11	Ccne1	12447	17369397
mmu-miR-142-5p	mmu-mir-142	11	Apcs	20219	19794140
mmu-miR-142-5p	mmu-mir-142	11	Ccnb2	12442	17369397
mmu-miR-142-5p	mmu-mir-142	11	Rarg	19411	19229884
mmu-miR-142-5p	mmu-mir-142	11	Tnf	21926	21085987
mmu-miR-142-5p	mmu-mir-142	11	Zp3	22788	17369397
mmu-miR-142-5p	mmu-mir-142	11	Bmp4	12159	19559694
mmu-miR-142-5p	mmu-mir-142	11	Rfpl4	192658	17369397
mmu-miR-142-5p	mmu-mir-142	11	Itga3	16400	19229884
mmu-miR-142-5p	mmu-mir-142	11	Sp2	78912	20815262
mmu-miR-142-5p	mmu-mir-142	11	Sycp3	20962	17369397
mmu-miR-142-5p	mmu-mir-142	11	Fgf10	14165	19559694
mmu-miR-142-5p	mmu-mir-142	11	H2afz	51788	17369397
mmu-miR-142-5p	mmu-mir-142	11	Sall4	99377	19229884
mmu-miR-142-5p	mmu-mir-142	11	Fmr1	14265	20435064
mmu-miR-142-5p	mmu-mir-142	11	Camk2g	12325	17369397
mmu-miR-142-5p	mmu-mir-142	11	Stat3	20848	19559694
mmu-miR-142-5p	mmu-mir-142	11	Dicer1	192119	17369397
mmu-miR-142-5p	mmu-mir-142	11	Jarid2	16468	19229884
mmu-miR-142-5p	mmu-mir-142	11	Mbp	17196	20215419
mmu-miR-142-5p	mmu-mir-142	11	Pou5f1	18999	17369397
mmu-miR-142-5p	mmu-mir-142	11	Mapk14	26416	19559694
mmu-miR-142-5p	mmu-mir-142	11	H1foo	171506	17369397
mmu-miR-142-5p	mmu-mir-142	11	Cd4	12504	19098714
mmu-miR-142-5p	mmu-mir-142	11	Twist2	13345	20178649
mmu-miR-142-5p	mmu-mir-142	11	Ifitm3	66141	17369397
mmu-miR-142-5p	mmu-mir-142	11	Cdh1	12550	19559694
mmu-miR-142-5p	mmu-mir-142	11	Dppa3	73708	17369397
mmu-miR-142-5p	mmu-mir-142	11	Foxp3	20371	19098714
mmu-miR-142-5p	mmu-mir-142	11	Cxcl9	17329	20178649
mmu-miR-142-5p	mmu-mir-142	11	Cpeb1	12877	17369397
mmu-miR-142-3p	mmu-mir-142	11	Itch	16396	19074548
mmu-miR-142-3p	mmu-mir-142	11	Cd34	12490	18647411
mmu-miR-142-3p	mmu-mir-142	11	Cxcr4	12767	18647411
mmu-miR-142-3p	mmu-mir-142	11	Cd34	12490	21394831
mmu-miR-142-3p	mmu-mir-142	11	Tpm1	22003	21394831
mmu-miR-142-3p	mmu-mir-142	11	Pou5f1	18999	20676373
mmu-miR-142-3p	mmu-mir-142	11	Sox2	20674	20676373
mmu-miR-142-3p	mmu-mir-142	11	Cd4	12504	20501849
mmu-miR-142-3p	mmu-mir-142	11	Foxp3	20371	20501849
mmu-miR-142-3p	mmu-mir-142	11	Tcf21	21412	20420713
mmu-miR-142-3p	mmu-mir-142	11	Akt1	11651	19074548
mmu-miR-379	mmu-mir-379	12	Abcc1	17250	20371173
mmu-miR-379	mmu-mir-379	12	Cdkn2a	12578	19396864
mmu-miR-342-3p	mmu-mir-342	12	Nkx6-1	18096	17936263
mmu-miR-342-3p	mmu-mir-342	12	Egfr	13649	20818338
mmu-miR-342-3p	mmu-mir-342	12	Ins1	16333	17936263
mmu-miR-342-3p	mmu-mir-342	12	Kras	16653	20818338
mmu-miR-342-3p	mmu-mir-342	12	Foxa2	15376	17936263
mmu-miR-342-3p	mmu-mir-342	12	Cd4	12504	20448109
mmu-miR-342-3p	mmu-mir-342	12	Isl1	16392	17936263
mmu-miR-342-3p	mmu-mir-342	12	Bcl2	12043	19284987
mmu-miR-342-3p	mmu-mir-342	12	Neurog3	11925	17936263
mmu-miR-342-3p	mmu-mir-342	12	Ins2	16334	17936263
mmu-miR-342-3p	mmu-mir-342	12	Reg3a	19694	17936263
mmu-miR-342-3p	mmu-mir-342	12	Gcg	14526	17936263
mmu-miR-342-3p	mmu-mir-342	12	Bcl2	12043	17260024
mmu-miR-342-3p	mmu-mir-342	12	Nkx2-2	18088	17936263
mmu-miR-342-3p	mmu-mir-342	12	Nfia	18027	17260024
mmu-miR-342-3p	mmu-mir-342	12	Pdx1	18609	17936263
mmu-miR-342-3p	mmu-mir-342	12	Dlk1	13386	15310658
mmu-miR-342-3p	mmu-mir-342	12	Reg3g	19695	17936263
mmu-miR-342-3p	mmu-mir-342	12	Neurod1	18012	17936263
mmu-miR-222	mmu-mir-222	X	Trp53	22059	20021821
mmu-miR-222	mmu-mir-222	X	Flt3l	14256	20822813
mmu-miR-222	mmu-mir-222	X	Coro1a	12721	18413744
mmu-miR-222	mmu-mir-222	X	Bcl2	12043	20460378
mmu-miR-222	mmu-mir-222	X	Akt1	11651	19401561
mmu-miR-222	mmu-mir-222	X	Akt1	11651	20198336
mmu-miR-222	mmu-mir-222	X	Flt1	14254	21310411
mmu-miR-222	mmu-mir-222	X	Coro1a	12721	19153141
mmu-miR-222	mmu-mir-222	X	Cdkn1b	12576	19953484
mmu-miR-222	mmu-mir-222	X	Pdc	20028	20822813
mmu-miR-222	mmu-mir-222	X	Cdkn1b	12576	18246122
mmu-miR-222	mmu-mir-222	X	Cdkn1b	12576	20428775
mmu-miR-222	mmu-mir-222	X	Tcf21	21412	19371267
mmu-miR-222	mmu-mir-222	X	Cdkn1b	12576	20190559
mmu-miR-222	mmu-mir-222	X	Vcam1	22329	21310411
mmu-miR-222	mmu-mir-222	X	Cdkn1b	12576	19150885
mmu-miR-222	mmu-mir-222	X	Cdkn1b	12576	19926710
mmu-miR-222	mmu-mir-222	X	Cdkn1b	12576	20818387
mmu-miR-222	mmu-mir-222	X	Tnf	21926	18246122
mmu-miR-222	mmu-mir-222	X	Coro1a	12721	20428775
mmu-miR-222	mmu-mir-222	X	Cdkn1b	12576	19351832
mmu-miR-222	mmu-mir-222	X	F2	14061	20190559
mmu-miR-222	mmu-mir-222	X	Ets1	23871	21310411
mmu-miR-222	mmu-mir-222	X	Cdkn1c	12577	19150885
mmu-miR-222	mmu-mir-222	X	AC175246.2	214498	19926710
mmu-miR-222	mmu-mir-222	X	Pten	19211	20716115
mmu-miR-222	mmu-mir-222	X	Tnfsf10	22035	18246122
mmu-miR-222	mmu-mir-222	X	Hif1a	15251	20378769
mmu-miR-222	mmu-mir-222	X	Klkb1	16621	19351832
mmu-miR-222	mmu-mir-222	X	Skp2	27401	20190559
mmu-miR-222	mmu-mir-222	X	Cdkn1b	12576	21226887
mmu-miR-222	mmu-mir-222	X	Coro1a	12721	19150885
mmu-miR-222	mmu-mir-222	X	Cdkn1b	12576	19859555
mmu-miR-222	mmu-mir-222	X	Zeb1	21417	20716115
mmu-miR-222	mmu-mir-222	X	Cdkn1b	12576	17721077
mmu-miR-222	mmu-mir-222	X	Hprt1	15452	20378769
mmu-miR-222	mmu-mir-222	X	Cdkn1b	12576	19351827
mmu-miR-222	mmu-mir-222	X	Akt1	11651	20103675
mmu-miR-222	mmu-mir-222	X	Coro1a	12721	21226887
mmu-miR-222	mmu-mir-222	X	Esr1	13982	18790736
mmu-miR-222	mmu-mir-222	X	Cdkn1b	12576	19615744
mmu-miR-222	mmu-mir-222	X	Cdkn1b	12576	20618998
mmu-miR-222	mmu-mir-222	X	Cdkn1b	12576	17627278
mmu-miR-222	mmu-mir-222	X	Klkb1	16621	20378769
mmu-miR-222	mmu-mir-222	X	F2	14061	19351827
mmu-miR-222	mmu-mir-222	X	Bcl2	12043	20021821
mmu-miR-222	mmu-mir-222	X	Tcf21	21412	21195052
mmu-miR-222	mmu-mir-222	X	Stmn1	16765	18555017
mmu-miR-222	mmu-mir-222	X	Cdkn1c	12577	19589872
mmu-miR-222	mmu-mir-222	X	Coro1a	12721	20618998
mmu-miR-222	mmu-mir-222	X	Cdkn1b	12576	19107213
mmu-miR-222	mmu-mir-222	X	Rit2	19762	20378769
mmu-miR-222	mmu-mir-222	X	Skp2	27401	19351827
mmu-miR-222	mmu-mir-222	X	Casp3	12367	20021821
mmu-miR-222	mmu-mir-222	X	Cdkn1b	12576	21109963
mmu-miR-222	mmu-mir-222	X	Cdkn1b	12576	18417445
mmu-miR-222	mmu-mir-222	X	Bcl2l11	12125	19438724
mmu-miR-222	mmu-mir-222	X	Pten	19211	20618998
mmu-miR-222	mmu-mir-222	X	Dctn6	22428	19107213
mmu-miR-222	mmu-mir-222	X	Ephb2	13844	20299489
mmu-miR-222	mmu-mir-222	X	Cdkn1b	12576	19264608
mmu-miR-222	mmu-mir-222	X	Cdkn1b	12576	20021821
mmu-miR-222	mmu-mir-222	X	Nr1d2	353187	20969724
mmu-miR-222	mmu-mir-222	X	Zbtb16	235320	18417445
mmu-miR-222	mmu-mir-222	X	Cdkn1b	12576	19109175
mmu-miR-222	mmu-mir-222	X	Ephb2	13844	19438724
mmu-miR-222	mmu-mir-222	X	Cdkn1b	12576	20492666
mmu-miR-222	mmu-mir-222	X	Map2k1	26395	20299489
mmu-miR-222	mmu-mir-222	X	Cdkn1a	12575	19153141
mmu-miR-222	mmu-mir-222	X	Gja1	14609	20021821
mmu-miR-222	mmu-mir-222	X	Cd4	12504	20822813
mmu-miR-222	mmu-mir-222	X	Dctn6	22428	18417445
mmu-miR-222	mmu-mir-222	X	Skp2	27401	20492666
mmu-miR-222	mmu-mir-222	X	Mapk3	26417	19438724
mmu-miR-222	mmu-mir-222	X	Fos	14281	20299489
mmu-miR-222	mmu-mir-222	X	Agtrap	11610	21310411
mmu-miR-222	mmu-mir-222	X	Cdkn1b	12576	19153141
mmu-miR-222	mmu-mir-222	X	Pten	19211	20021821
mmu-miR-222	mmu-mir-222	X	Cdkn1b	12576	20822813
mmu-miR-222	mmu-mir-222	X	Cdkn1b	12576	18413744
mmu-miR-222	mmu-mir-222	X	Bak1	12018	20460378
mmu-miR-222	mmu-mir-222	X	Cdkn1b	12576	19424584
mmu-miR-222	mmu-mir-222	X	Cdkn1b	12576	20203269
mmu-miR-222	mmu-mir-222	X	Ang	11727	21310411
mmu-miR-222	mmu-mir-222	X	Cdkn1c	12577	19153141
mmu-miR-21	mmu-mir-21	11	Egr1	13653	21375733
mmu-miR-21	mmu-mir-21	11	Hspb6	243912	20959496
mmu-miR-21	mmu-mir-21	11	Il6ra	16194	17991735
mmu-miR-21	mmu-mir-21	11	Smad3	17127	20216554
mmu-miR-21	mmu-mir-21	11	Mmp2	17390	20816946
mmu-miR-21	mmu-mir-21	11	Akt1	11651	20404348
mmu-miR-21	mmu-mir-21	11	Anxa1	16952	19737943
mmu-miR-21	mmu-mir-21	11	Fgf7	14178	19177201
mmu-miR-21	mmu-mir-21	11	Spry2	24064	21099344
mmu-miR-21	mmu-mir-21	11	Vim	22352	18258830
mmu-miR-21	mmu-mir-21	11	Trp53	22059	20545570
mmu-miR-21	mmu-mir-21	11	Egfr	13649	20048743
mmu-miR-21	mmu-mir-21	11	Frap1	56717	19473551
mmu-miR-21	mmu-mir-21	11	Reck	631094	18556655
mmu-miR-21	mmu-mir-21	11	Hyou1	12282	18258830
mmu-miR-21	mmu-mir-21	11	Trp53	22059	20485546
mmu-miR-21	mmu-mir-21	11	Trp53	22059	19948396
mmu-miR-21	mmu-mir-21	11	Foxp3	20371	19408243
mmu-miR-21	mmu-mir-21	11	Anp32a	11737	21317927
mmu-miR-21	mmu-mir-21	11	Bcl2	12043	17072344
mmu-miR-21	mmu-mir-21	11	Lin28	83557	20797623
mmu-miR-21	mmu-mir-21	11	Nfkb1	18033	20167875
mmu-miR-21	mmu-mir-21	11	Pdcd4	18569	19633292
mmu-miR-21	mmu-mir-21	11	Cdkn1a	12575	19082437
mmu-miR-21	mmu-mir-21	11	Kras	16653	21069438
mmu-miR-21	mmu-mir-21	11	Cdkn2a	12578	18335499
mmu-miR-21	mmu-mir-21	11	Akap6	238161	18258830
mmu-miR-21	mmu-mir-21	11	Nppa	230899	20833132
mmu-miR-21	mmu-mir-21	11	Odc1	18263	20432256
mmu-miR-21	mmu-mir-21	11	Pdcd4	18569	19836969
mmu-miR-21	mmu-mir-21	11	Pdcd4	18569	19276261
mmu-miR-21	mmu-mir-21	11	Dut	110074	21263323
mmu-miR-21	mmu-mir-21	11	Golph3	66629	18258830
mmu-miR-21	mmu-mir-21	11	Pdcd4	18569	20560046
mmu-miR-21	mmu-mir-21	11	Bmpr1a	12166	20130193
mmu-miR-21	mmu-mir-21	11	Akt1	11651	19528081
mmu-miR-21	mmu-mir-21	11	Pten	19211	18850008
mmu-miR-21	mmu-mir-21	11	Trp53	22059	20978195
mmu-miR-21	mmu-mir-21	11	Smad4	17128	18548003
mmu-miR-21	mmu-mir-21	11	Nmt2	18108	21375733
mmu-miR-21	mmu-mir-21	11	Lpin1	14245	20956972
mmu-miR-21	mmu-mir-21	11	Bmpr2	12168	17991735
mmu-miR-21	mmu-mir-21	11	Akt1	11651	20814244
mmu-miR-21	mmu-mir-21	11	Fas	14102	20404348
mmu-miR-21	mmu-mir-21	11	Nos2	18126	19737943
mmu-miR-21	mmu-mir-21	11	Zic3	22773	19177201
mmu-miR-21	mmu-mir-21	11	Ifng	15978	21093440
mmu-miR-21	mmu-mir-21	11	Acvr1	11477	18258830
mmu-miR-21	mmu-mir-21	11	Trp53	22059	20504344
mmu-miR-21	mmu-mir-21	11	Pten	19211	20048743
mmu-miR-21	mmu-mir-21	11	Pten	19211	19450585
mmu-miR-21	mmu-mir-21	11	Tpm1	22003	18258830
mmu-miR-21	mmu-mir-21	11	Cd4	12504	20483747
mmu-miR-21	mmu-mir-21	11	Pdcd4	18569	19946272
mmu-miR-21	mmu-mir-21	11	Wnt1	22408	19398721
mmu-miR-21	mmu-mir-21	11	Pdcd4	18569	21317927
mmu-miR-21	mmu-mir-21	11	Pten	19211	16762633
mmu-miR-21	mmu-mir-21	11	Igf1	16000	20728239
mmu-miR-21	mmu-mir-21	11	Ephb2	13844	20154725
mmu-miR-21	mmu-mir-21	11	Abcb1b	18669	19633292
mmu-miR-21	mmu-mir-21	11	Cdkn1b	12576	19082437
mmu-miR-21	mmu-mir-21	11	Egfr	13649	21063030
mmu-miR-21	mmu-mir-21	11	Kras	16653	18335499
mmu-miR-21	mmu-mir-21	11	Gmfb	63985	18258830
mmu-miR-21	mmu-mir-21	11	Ephb2	13844	20832755
mmu-miR-21	mmu-mir-21	11	Cd4	12504	20427269
mmu-miR-21	mmu-mir-21	11	Plaur	18793	19836969
mmu-miR-21	mmu-mir-21	11	Bcl2	12043	19264808
mmu-miR-21	mmu-mir-21	11	Akt1	11651	21248297
mmu-miR-21	mmu-mir-21	11	Arc	11838	18258830
mmu-miR-21	mmu-mir-21	11	Pten	19211	20560046
mmu-miR-21	mmu-mir-21	11	Bmpr1b	12167	20130193
mmu-miR-21	mmu-mir-21	11	E2f2	242705	19528081
mmu-miR-21	mmu-mir-21	11	Gc	14473	18831788
mmu-miR-21	mmu-mir-21	11	Cdkn1b	12576	20975375
mmu-miR-21	mmu-mir-21	11	Pdcd4	18569	18548003
mmu-miR-21	mmu-mir-21	11	Cbx7	52609	21375733
mmu-miR-21	mmu-mir-21	11	Flt1	14254	20956972
mmu-miR-21	mmu-mir-21	11	Pdcd4	18569	17968323
mmu-miR-21	mmu-mir-21	11	Fas	14102	20814244
mmu-miR-21	mmu-mir-21	11	Fasl	14103	20404348
mmu-miR-21	mmu-mir-21	11	Srgn	19073	19737943
mmu-miR-21	mmu-mir-21	11	Pten	19211	19175831
mmu-miR-21	mmu-mir-21	11	Nos2	18126	21093440
mmu-miR-21	mmu-mir-21	11	Mapre1	13589	18258830
mmu-miR-21	mmu-mir-21	11	Smad2	17126	20498632
mmu-miR-21	mmu-mir-21	11	Cdkn1b	12576	20018759
mmu-miR-21	mmu-mir-21	11	Lepr	16847	19450585
mmu-miR-21	mmu-mir-21	11	Ogt	108155	18258830
mmu-miR-21	mmu-mir-21	11	Rasgrp1	19419	20483747
mmu-miR-21	mmu-mir-21	11	Rela	19697	19946272
mmu-miR-21	mmu-mir-21	11	Il12a	16159	19342679
mmu-miR-21	mmu-mir-21	11	Srf	20807	21303526
mmu-miR-21	mmu-mir-21	11	Tgfbr2	21813	16461460
mmu-miR-21	mmu-mir-21	11	Trp53	22059	20724916
mmu-miR-21	mmu-mir-21	11	Hif1a	15251	20154725
mmu-miR-21	mmu-mir-21	11	Prkce	18754	19633292
mmu-miR-21	mmu-mir-21	11	Pten	19211	19080492
mmu-miR-21	mmu-mir-21	11	Vamp5	53620	21063030
mmu-miR-21	mmu-mir-21	11	Pten	19211	18335499
mmu-miR-21	mmu-mir-21	11	Mapk1	26413	18258830
mmu-miR-21	mmu-mir-21	11	Kras	16653	20832755
mmu-miR-21	mmu-mir-21	11	Foxp3	20371	20427269
mmu-miR-21	mmu-mir-21	11	Sp1	20683	19836969
mmu-miR-21	mmu-mir-21	11	Pdcd4	18569	19264808
mmu-miR-21	mmu-mir-21	11	Akt1	11651	21187093
mmu-miR-21	mmu-mir-21	11	Rcan1	54720	18258830
mmu-miR-21	mmu-mir-21	11	Spry1	24063	20560046
mmu-miR-21	mmu-mir-21	11	Egfr	13649	20113523
mmu-miR-21	mmu-mir-21	11	Pten	19211	19509158
mmu-miR-21	mmu-mir-21	11	Stat3	20848	18831788
mmu-miR-21	mmu-mir-21	11	Cdkn1c	12577	20975375
mmu-miR-21	mmu-mir-21	11	Bcl2l1	12048	19437447
mmu-miR-21	mmu-mir-21	11	Spry2	24064	18508928
mmu-miR-21	mmu-mir-21	11	Memo1	76890	21375733
mmu-miR-21	mmu-mir-21	11	Pten	19211	20956972
mmu-miR-21	mmu-mir-21	11	Bcl2	12043	17894887
mmu-miR-21	mmu-mir-21	11	Fasl	14103	20814244
mmu-miR-21	mmu-mir-21	11	Pten	19211	20404348
mmu-miR-21	mmu-mir-21	11	Foxp3	20371	19737943
mmu-miR-21	mmu-mir-21	11	Rb1	19645	19175831
mmu-miR-21	mmu-mir-21	11	Pdcd4	18569	21088996
mmu-miR-21	mmu-mir-21	11	Dclk1	13175	18258830
mmu-miR-21	mmu-mir-21	11	Met	17295	20498632
mmu-miR-21	mmu-mir-21	11	Frap1	56717	20018759
mmu-miR-21	mmu-mir-21	11	Neurod1	18012	18258830
mmu-miR-21	mmu-mir-21	11	Pdcd4	18569	20462046
mmu-miR-21	mmu-mir-21	11	Stat3	20848	19934272
mmu-miR-21	mmu-mir-21	11	Stat6	20852	19342679
mmu-miR-21	mmu-mir-21	11	Pdcd4	18569	21295561
mmu-miR-21	mmu-mir-21	11	Mtpn	14489	15538371
mmu-miR-21	mmu-mir-21	11	Tgfbr2	21813	20701609
mmu-miR-21	mmu-mir-21	11	Twist1	22160	20154725
mmu-miR-21	mmu-mir-21	11	Nanog	71950	19633292
mmu-miR-21	mmu-mir-21	11	Pten	19211	19072831
mmu-miR-21	mmu-mir-21	11	Trp53	22059	21047769
mmu-miR-21	mmu-mir-21	11	Trp53	22059	18335499
mmu-miR-21	mmu-mir-21	11	Bmpr2	12168	18258830
mmu-miR-21	mmu-mir-21	11	Mdk	17242	20832755
mmu-miR-21	mmu-mir-21	11	Ets1	23871	20427269
mmu-miR-21	mmu-mir-21	11	Cd2	12481	19831385
mmu-miR-21	mmu-mir-21	11	Pten	19211	19264808
mmu-miR-21	mmu-mir-21	11	Pten	19211	21187093
mmu-miR-21	mmu-mir-21	11	Gpd1	14555	18258830
mmu-miR-21	mmu-mir-21	11	Spry2	24064	20560046
mmu-miR-21	mmu-mir-21	11	Pten	19211	20113523
mmu-miR-21	mmu-mir-21	11	Tpm1	22003	19509158
mmu-miR-21	mmu-mir-21	11	Casp3	12367	18841558
mmu-miR-21	mmu-mir-21	11	Cxcl12	20315	20975375
mmu-miR-21	mmu-mir-21	11	Ddit4	74747	20018759
mmu-miR-21	mmu-mir-21	11	Casp3	12367	19437447
mmu-miR-21	mmu-mir-21	11	Hnf1a	21405	18433021
mmu-miR-21	mmu-mir-21	11	Trp53	22059	21373745
mmu-miR-21	mmu-mir-21	11	Litaf	56722	20956972
mmu-miR-21	mmu-mir-21	11	Pten	19211	17681183
mmu-miR-21	mmu-mir-21	11	Pten	19211	20814244
mmu-miR-21	mmu-mir-21	11	Pdcd4	18569	20372781
mmu-miR-21	mmu-mir-21	11	Cdkn1b	12576	19730150
mmu-miR-21	mmu-mir-21	11	Trp53	22059	19167416
mmu-miR-21	mmu-mir-21	11	Cd4	12504	21085192
mmu-miR-21	mmu-mir-21	11	Ssr3	67437	18258830
mmu-miR-21	mmu-mir-21	11	Tgfbr1	21812	20498632
mmu-miR-21	mmu-mir-21	11	Dhcr24	74754	18258830
mmu-miR-21	mmu-mir-21	11	Akt1	11651	20460539
mmu-miR-21	mmu-mir-21	11	Apc	11789	19924305
mmu-miR-21	mmu-mir-21	11	Il13ra1	16164	19342679
mmu-miR-21	mmu-mir-21	11	Bmi1	12151	21274750
mmu-miR-21	mmu-mir-21	11	Ighmbp2	20589	12554860
mmu-miR-21	mmu-mir-21	11	Pdcd4	18569	20693317
mmu-miR-21	mmu-mir-21	11	Nos3	18127	20153722
mmu-miR-21	mmu-mir-21	11	Egfr	13649	19597153
mmu-miR-21	mmu-mir-21	11	Frap1	56717	19072831
mmu-miR-21	mmu-mir-21	11	Atp9b	50771	21047769
mmu-miR-21	mmu-mir-21	11	Pdcd4	18569	18270520
mmu-miR-21	mmu-mir-21	11	Gad1	14415	18258830
mmu-miR-21	mmu-mir-21	11	Pdcd4	18569	20831814
mmu-miR-21	mmu-mir-21	11	Ets2	23872	20427269
mmu-miR-21	mmu-mir-21	11	Smad2	17126	19816956
mmu-miR-21	mmu-mir-21	11	Casp3	12367	19229243
mmu-miR-21	mmu-mir-21	11	Car3	12350	21162128
mmu-miR-21	mmu-mir-21	11	Nr4a1	15370	18258830
mmu-miR-21	mmu-mir-21	11	Nqo1	18104	20553627
mmu-miR-21	mmu-mir-21	11	Stat3	20848	20113523
mmu-miR-21	mmu-mir-21	11	Dut	110074	19509158
mmu-miR-21	mmu-mir-21	11	Casp9	12371	18841558
mmu-miR-21	mmu-mir-21	11	Vhlh	22346	20964835
mmu-miR-21	mmu-mir-21	11	Runx1	12394	20003307
mmu-miR-21	mmu-mir-21	11	Stat3	20848	19437447
mmu-miR-21	mmu-mir-21	11	Stat3	20848	18412968
mmu-miR-21	mmu-mir-21	11	Rhob	11852	21347332
mmu-miR-21	mmu-mir-21	11	Mip	17339	17640343
mmu-miR-21	mmu-mir-21	11	Akt1	11651	20813833
mmu-miR-21	mmu-mir-21	11	Mgmt	17314	20353279
mmu-miR-21	mmu-mir-21	11	Pten	19211	19730150
mmu-miR-21	mmu-mir-21	11	Pdcd4	18569	19158092
mmu-miR-21	mmu-mir-21	11	Stat3	20848	21085192
mmu-miR-21	mmu-mir-21	11	Ptp4a2	19244	18258830
mmu-miR-21	mmu-mir-21	11	Stat3	20848	20498256
mmu-miR-21	mmu-mir-21	11	Capn8	170725	18258830
mmu-miR-21	mmu-mir-21	11	Mapk3	26417	20884876
mmu-miR-21	mmu-mir-21	11	Rhob	11852	20460403
mmu-miR-21	mmu-mir-21	11	Abcc1	17250	19924305
mmu-miR-21	mmu-mir-21	11	Pdcd4	18569	19336275
mmu-miR-21	mmu-mir-21	11	Pten	19211	21274750
mmu-miR-21	mmu-mir-21	11	Smn1	20595	12554860
mmu-miR-21	mmu-mir-21	11	Ppara	19013	20693317
mmu-miR-21	mmu-mir-21	11	Pten	19211	20153722
mmu-miR-21	mmu-mir-21	11	Dhfr	13361	19593777
mmu-miR-21	mmu-mir-21	11	Spry1	24063	19043405
mmu-miR-21	mmu-mir-21	11	Pten	19211	21042775
mmu-miR-21	mmu-mir-21	11	Tpm1	22003	18270520
mmu-miR-21	mmu-mir-21	11	Ptges3	56351	18258830
mmu-miR-21	mmu-mir-21	11	Pten	19211	20827319
mmu-miR-21	mmu-mir-21	11	Coro1a	12721	20417062
mmu-miR-21	mmu-mir-21	11	Smad3	17127	19816956
mmu-miR-21	mmu-mir-21	11	Cdkn2a	12578	19229243
mmu-miR-21	mmu-mir-21	11	Car3	12350	21154462
mmu-miR-21	mmu-mir-21	11	Syt4	20983	18258830
mmu-miR-21	mmu-mir-21	11	Rad23b	19359	20553627
mmu-miR-21	mmu-mir-21	11	Kras	16653	20093556
mmu-miR-21	mmu-mir-21	11	Pdcd4	18569	19509156
mmu-miR-21	mmu-mir-21	11	Pten	19211	18841558
mmu-miR-21	mmu-mir-21	11	Bcl2	12043	20959496
mmu-miR-21	mmu-mir-21	11	Mapk3	26417	20498256
mmu-miR-21	mmu-mir-21	11	Cebpb	12608	20003307
mmu-miR-21	mmu-mir-21	11	B4galt1	14595	19424061
mmu-miR-21	mmu-mir-21	11	Tmem49	75909	18384814
mmu-miR-21	mmu-mir-21	11	Fgf2	14173	21347332
mmu-miR-21	mmu-mir-21	11	Tnf	21926	17640343
mmu-miR-21	mmu-mir-21	11	Pten	19211	20813833
mmu-miR-21	mmu-mir-21	11	Tnfsf11	21943	20302778
mmu-miR-21	mmu-mir-21	11	Pten	19211	19711427
mmu-miR-21	mmu-mir-21	11	Spry1	24063	19157460
mmu-miR-21	mmu-mir-21	11	Ptger2	19217	21081469
mmu-miR-21	mmu-mir-21	11	Gnb1	14688	18258830
mmu-miR-21	mmu-mir-21	11	Madd	228355	18258830
mmu-miR-21	mmu-mir-21	11	Akt1	11651	20856158
mmu-miR-21	mmu-mir-21	11	Akt1	11651	20447717
mmu-miR-21	mmu-mir-21	11	Wnt3a	22416	19924305
mmu-miR-21	mmu-mir-21	11	Fos	14281	19308091
mmu-miR-21	mmu-mir-21	11	Fos	14281	21273303
mmu-miR-21	mmu-mir-21	11	Hmox1	15368	18258830
mmu-miR-21	mmu-mir-21	11	Smad7	17131	20643828
mmu-miR-21	mmu-mir-21	11	Pdcd4	18569	20148895
mmu-miR-21	mmu-mir-21	11	Pdcd4	18569	19593777
mmu-miR-21	mmu-mir-21	11	Pdcd4	18569	19013014
mmu-miR-21	mmu-mir-21	11	Mycn	18109	20980091
mmu-miR-21	mmu-mir-21	11	Serpinb5	20724	18270520
mmu-miR-21	mmu-mir-21	11	Pdzd7	0	18258830
mmu-miR-21	mmu-mir-21	11	Stat3	20848	20827319
mmu-miR-21	mmu-mir-21	11	Inppl1	16332	20417062
mmu-miR-21	mmu-mir-21	11	Tgfbr2	21813	19816956
mmu-miR-21	mmu-mir-21	11	Scpep1	74617	19229243
mmu-miR-21	mmu-mir-21	11	Fos	14281	21141738
mmu-miR-21	mmu-mir-21	11	Aqp4	11829	18258830
mmu-miR-21	mmu-mir-21	11	Cxcl3	330122	20553627
mmu-miR-21	mmu-mir-21	11	Pdcd4	18569	20092645
mmu-miR-21	mmu-mir-21	11	Ren1	19701	19502386
mmu-miR-21	mmu-mir-21	11	Trp53	22059	18829576
mmu-miR-21	mmu-mir-21	11	Stat3	20848	21381024
mmu-miR-21	mmu-mir-21	11	Fasl	14103	20959496
mmu-miR-21	mmu-mir-21	11	Stat5a	20850	20489169
mmu-miR-21	mmu-mir-21	11	Creb1	12912	20003307
mmu-miR-21	mmu-mir-21	11	Idh1	15926	19419954
mmu-miR-21	mmu-mir-21	11	Klkb1	16621	21345070
mmu-miR-21	mmu-mir-21	11	Stat3	20848	17496199
mmu-miR-21	mmu-mir-21	11	Rela	19697	20813833
mmu-miR-21	mmu-mir-21	11	Pten	19211	20223231
mmu-miR-21	mmu-mir-21	11	Pdcd4	18569	19682430
mmu-miR-21	mmu-mir-21	11	Mmp2	17390	19147652
mmu-miR-21	mmu-mir-21	11	Ptger4	19219	21081469
mmu-miR-21	mmu-mir-21	11	Klf15	66277	18258830
mmu-miR-21	mmu-mir-21	11	Pdcd4	18569	18372920
mmu-miR-21	mmu-mir-21	11	Adora1	11539	18258830
mmu-miR-21	mmu-mir-21	11	Pten	19211	20856158
mmu-miR-21	mmu-mir-21	11	Cdkn1a	12575	20447717
mmu-miR-21	mmu-mir-21	11	Casp3	12367	19906824
mmu-miR-21	mmu-mir-21	11	Pdcd4	18569	19308091
mmu-miR-21	mmu-mir-21	11	Pdcd4	18569	21273303
mmu-miR-21	mmu-mir-21	11	Stx1a	20907	18258830
mmu-miR-21	mmu-mir-21	11	Bcl2	12043	20633539
mmu-miR-21	mmu-mir-21	11	Ikbkb	16150	20144951
mmu-miR-21	mmu-mir-21	11	Elk1	13712	19578358
mmu-miR-21	mmu-mir-21	11	Mtap	66902	19013014
mmu-miR-21	mmu-mir-21	11	Pdcd4	18569	20978511
mmu-miR-21	mmu-mir-21	11	Hspd1	15510	20959496
mmu-miR-21	mmu-mir-21	11	Pdcd4	18569	17991735
mmu-miR-21	mmu-mir-21	11	Smad5	17129	20216554
mmu-miR-21	mmu-mir-21	11	Akt1	11651	20816946
mmu-miR-21	mmu-mir-21	11	Pdcd4	18569	20417062
mmu-miR-21	mmu-mir-21	11	Pdcd4	18569	19748927
mmu-miR-21	mmu-mir-21	11	Pten	19211	19212625
mmu-miR-21	mmu-mir-21	11	Pten	19211	21104017
mmu-miR-21	mmu-mir-21	11	Itgb1	16412	18258830
mmu-miR-21	mmu-mir-21	11	Rela	19697	20546595
mmu-miR-21	mmu-mir-21	11	Pten	19211	20092645
mmu-miR-21	mmu-mir-21	11	Egfr	13649	19493678
mmu-miR-21	mmu-mir-21	11	Socs1	12703	18728182
mmu-miR-21	mmu-mir-21	11	Bcl2	12043	21376256
mmu-miR-21	mmu-mir-21	11	Apc	11789	20489163
mmu-miR-21	mmu-mir-21	11	Elk1	13712	20003307
mmu-miR-21	mmu-mir-21	11	Pdcd4	18569	19419954
mmu-miR-21	mmu-mir-21	11	Bcl2	12043	21326627
mmu-miR-21	mmu-mir-21	11	Bcl2	12043	17478730
mmu-miR-21	mmu-mir-21	11	Stat3	20848	20813833
mmu-miR-21	mmu-mir-21	11	Pdcd4	18569	20219857
mmu-miR-21	mmu-mir-21	11	Il11ra1	16157	19672202
mmu-miR-21	mmu-mir-21	11	Pten	19211	19147652
mmu-miR-21	mmu-mir-21	11	Ptgs2	19225	21081469
mmu-miR-21	mmu-mir-21	11	Fgf16	80903	18258830
mmu-miR-21	mmu-mir-21	11	Pou5f1	18999	18362916
mmu-miR-21	mmu-mir-21	11	Ptges	64292	18258830
mmu-miR-21	mmu-mir-21	11	Gli3	14634	20842666
mmu-miR-21	mmu-mir-21	11	Pdcd4	18569	20447717
mmu-miR-21	mmu-mir-21	11	Pdcd4	18569	19906824
mmu-miR-21	mmu-mir-21	11	Pdcd4	18569	19302977
mmu-miR-21	mmu-mir-21	11	Tnfsf11	21943	21273303
mmu-miR-21	mmu-mir-21	11	Mgst1	56615	18258830
mmu-miR-21	mmu-mir-21	11	Casp3	12367	20633539
mmu-miR-21	mmu-mir-21	11	Rela	19697	20144951
mmu-miR-21	mmu-mir-21	11	Nkx2-5	18091	19578358
mmu-miR-21	mmu-mir-21	11	Tfam	21780	18997871
mmu-miR-21	mmu-mir-21	11	Spic	20728	20978511
mmu-miR-21	mmu-mir-21	11	Pdcd4	18569	20959496
mmu-miR-21	mmu-mir-21	11	Trp53	22059	17991735
mmu-miR-21	mmu-mir-21	11	Smad4	17128	20216554
mmu-miR-21	mmu-mir-21	11	Bcl2	12043	20816946
mmu-miR-21	mmu-mir-21	11	Tpm1	22003	20417062
mmu-miR-21	mmu-mir-21	11	Pten	19211	19748927
mmu-miR-21	mmu-mir-21	11	Ntrk3	18213	19179615
mmu-miR-21	mmu-mir-21	11	Akt1	11651	21099344
mmu-miR-21	mmu-mir-21	11	Capn10	23830	18258830
mmu-miR-21	mmu-mir-21	11	Stat3	20848	20546595
mmu-miR-21	mmu-mir-21	11	Akt1	11651	20048743
mmu-miR-21	mmu-mir-21	11	Pdcd4	18569	19473551
mmu-miR-21	mmu-mir-21	11	Trp53	22059	18728182
mmu-miR-21	mmu-mir-21	11	Casp3	12367	21376256
mmu-miR-21	mmu-mir-21	11	Ephb2	13844	20489163
mmu-miR-21	mmu-mir-21	11	Yy1	22632	20003307
mmu-miR-21	mmu-mir-21	11	Mapk3	26417	19419954
mmu-miR-21	mmu-mir-21	11	Pdcd4	18569	21326627
mmu-miR-21	mmu-mir-21	11	Pten	19211	17478730
mmu-miR-21	mmu-mir-21	11	Pten	19211	20797623
mmu-miR-21	mmu-mir-21	11	Gpnmb	93695	20219857
mmu-miR-21	mmu-mir-21	11	Pten	19211	19672202
mmu-miR-21	mmu-mir-21	11	Apc	11789	19136465
mmu-miR-21	mmu-mir-21	11	Cdkn1a	12575	21078976
mmu-miR-21	mmu-mir-21	11	Fgfr1	14182	18258830
mmu-miR-21	mmu-mir-21	11	Sox2	20674	18362916
mmu-miR-21	mmu-mir-21	11	Kcnj16	16517	18258830
mmu-miR-21	mmu-mir-21	11	Klkb1	16621	20842666
mmu-miR-21	mmu-mir-21	11	Pten	19211	20447717
mmu-miR-21	mmu-mir-21	11	Pten	19211	19906824
mmu-miR-21	mmu-mir-21	11	Tpm1	22003	19302977
mmu-miR-21	mmu-mir-21	11	Pdcd4	18569	21271219
mmu-miR-21	mmu-mir-21	11	Mmp9	17395	18258830
mmu-miR-21	mmu-mir-21	11	Smad7	17131	20625373
mmu-miR-21	mmu-mir-21	11	Pdcd4	18569	20143188
mmu-miR-21	mmu-mir-21	11	Hps1	192236	19547998
mmu-miR-21	mmu-mir-21	11	Myo15	17910	18971265
mmu-miR-21	mmu-mir-21	11	Cyp2b10	13088	20978195
mmu-miR-21	mmu-mir-21	11	Mia1	12587	21376256
mmu-miR-21	mmu-mir-21	11	Pten	19211	20959496
mmu-miR-21	mmu-mir-21	11	Fasn	14104	17991735
mmu-miR-21	mmu-mir-21	11	Smox	228608	20216554
mmu-miR-21	mmu-mir-21	11	Cdkn1b	12576	20816946
mmu-miR-21	mmu-mir-21	11	Rtn4	68585	20417062
mmu-miR-21	mmu-mir-21	11	Cd68	12514	19737943
mmu-miR-21	mmu-mir-21	11	Agtr1a	11607	19177201
mmu-miR-21	mmu-mir-21	11	Pten	19211	21099344
mmu-miR-21	mmu-mir-21	11	Lamc1	226519	18258830
mmu-miR-21	mmu-mir-21	11	Trp53	22059	20546595
mmu-miR-21	mmu-mir-21	11	Bcl2	12043	20048743
mmu-miR-21	mmu-mir-21	11	Pten	19211	19473551
mmu-miR-21	mmu-mir-21	11	Cdkn1b	12576	18708351
mmu-miR-21	mmu-mir-21	11	Apcs	20219	20489163
mmu-miR-21	mmu-mir-21	11	Rela	19697	19997496
mmu-miR-21	mmu-mir-21	11	Erbb2	13866	19419954
mmu-miR-21	mmu-mir-21	11	Pten	19211	21326627
mmu-miR-21	mmu-mir-21	11	Tpm1	22003	17363372
mmu-miR-21	mmu-mir-21	11	Stat3	20848	20797623
mmu-miR-21	mmu-mir-21	11	Peli1	67245	20167875
mmu-miR-21	mmu-mir-21	11	Cd44	12505	19633292
mmu-miR-21	mmu-mir-21	11	Bcl2l11	12125	19136465
mmu-miR-21	mmu-mir-21	11	Atp9b	50771	21078976
mmu-miR-21	mmu-mir-21	11	Tagln	21345	18258830
mmu-miR-21	mmu-mir-21	11	Nanog	71950	18362916
mmu-miR-21	mmu-mir-21	11	Vsnl1	26950	18258830
mmu-miR-21	mmu-mir-21	11	Trpv1	193034	20833132
mmu-miR-21	mmu-mir-21	11	Btg2	12227	20432256
mmu-miR-21	mmu-mir-21	11	Trp53	22059	19843843
mmu-miR-21	mmu-mir-21	11	Pdcd4	18569	19296468
mmu-miR-21	mmu-mir-21	11	Casp3	12367	21263323
mmu-miR-21	mmu-mir-21	11	Syne1	64009	18258830
mmu-miR-21	mmu-mir-21	11	Pdcd4	18569	20581857
mmu-miR-21	mmu-mir-21	11	Pdcd4	18569	20141427
mmu-miR-21	mmu-mir-21	11	Btg2	12227	19546886
mmu-miR-21	mmu-mir-21	11	Pdcd4	18569	18850008
mmu-miR-21	mmu-mir-21	11	Kras	16653	20978195
mmu-miR-146b	mmu-mir-146b	19	Mapk3	26417	20805985
mmu-miR-146b	mmu-mir-146b	19	Hras1	15461	20805985
mmu-miR-146b	mmu-mir-146b	19	Mapk1	26413	20805985
mmu-miR-146b	mmu-mir-146b	19	Egfr	13649	21266476
mmu-miR-146b	mmu-mir-146b	19	Ptprc	19264	20805985
mmu-miR-146b	mmu-mir-146b	19	Sox2	20674	20805985
mmu-miR-146b	mmu-mir-146b	19	Cd34	12490	19435428
mmu-miR-146b	mmu-mir-146b	19	Jag1	16449	20805985
mmu-miR-146b	mmu-mir-146b	19	Fas	14102	20029416
mmu-miR-146b	mmu-mir-146b	19	Tgfbr2	21813	19435428
mmu-miR-146b	mmu-mir-146b	19	Nfkb1	18033	20805985
mmu-miR-146b	mmu-mir-146b	19	Egfr	13649	19190326
mmu-miR-146b	mmu-mir-146b	19	Ngfr	18053	20805985
mmu-miR-146b	mmu-mir-146b	19	Cd3e	12501	20805985
mmu-miR-146b	mmu-mir-146b	19	Nfkb1	18033	19190326
mmu-miR-146b	mmu-mir-146b	19	Akt1	11651	20805985
mmu-miR-146b	mmu-mir-146b	19	Notch3	18131	20805985
mmu-miR-146b	mmu-mir-146b	19	Jag2	16450	20805985
mmu-miR-146b	mmu-mir-146b	19	Dicer1	192119	20805985
mmu-miR-146b	mmu-mir-146b	19	Cnp	12799	20805985
mmu-miR-146b	mmu-mir-146b	19	Mbp	17196	20805985
mmu-miR-146b	mmu-mir-146b	19	Dll1	13388	20805985
mmu-miR-146b	mmu-mir-146b	19	Pou3f2	18992	20805985
mmu-miR-146b	mmu-mir-146b	19	Pmp22	18858	20805985
mmu-miR-146b	mmu-mir-146b	19	Jun	16476	20805985
mmu-miR-146b	mmu-mir-146b	19	Cd68	12514	20805985
mmu-miR-146a	mmu-mir-146a	11	Nsg1	18196	20101223
mmu-miR-146a	mmu-mir-146a	11	Foxp3	20371	20850013
mmu-miR-146a	mmu-mir-146a	11	Cd4	12504	19014482
mmu-miR-146a	mmu-mir-146a	11	Pa2g4	18813	19944095
mmu-miR-146a	mmu-mir-146a	11	Mip	17339	20542134
mmu-miR-146a	mmu-mir-146a	11	Tnf	21926	18438844
mmu-miR-146a	mmu-mir-146a	11	Cd34	12490	21211043
mmu-miR-146a	mmu-mir-146a	11	Irak2	108960	19596990
mmu-miR-146a	mmu-mir-146a	11	Fas	14102	20459811
mmu-miR-146a	mmu-mir-146a	11	Mmp13	17386	21397669
mmu-miR-146a	mmu-mir-146a	11	Rela	19697	20061417
mmu-miR-146a	mmu-mir-146a	11	Ggt1	14598	20815808
mmu-miR-146a	mmu-mir-146a	11	Itpa	16434	18853072
mmu-miR-146a	mmu-mir-146a	11	Cd80	12519	19819280
mmu-miR-146a	mmu-mir-146a	11	Tnf	21926	20542134
mmu-miR-146a	mmu-mir-146a	11	Tnf	21926	18419608
mmu-miR-146a	mmu-mir-146a	11	Sfpi1	20375	21211043
mmu-miR-146a	mmu-mir-146a	11	Egfr	13649	19585508
mmu-miR-146a	mmu-mir-146a	11	Stat3	20848	20435894
mmu-miR-146a	mmu-mir-146a	11	Pecam1	18613	17435748
mmu-miR-146a	mmu-mir-146a	11	Smpd3	58994	20061417
mmu-miR-146a	mmu-mir-146a	11	Gpt	76282	20815808
mmu-miR-146a	mmu-mir-146a	11	Ifng	15978	18791161
mmu-miR-146a	mmu-mir-146a	11	Cd86	12524	19819280
mmu-miR-146a	mmu-mir-146a	11	Ikbkb	16150	20525168
mmu-miR-146a	mmu-mir-146a	11	Ccl5	20304	18390754
mmu-miR-146a	mmu-mir-146a	11	Tnf	21926	21062749
mmu-miR-146a	mmu-mir-146a	11	Plau	18792	19585508
mmu-miR-146a	mmu-mir-146a	11	Acsl1	14081	20195282
mmu-miR-146a	mmu-mir-146a	11	Ddx5	13207	17435748
mmu-miR-146a	mmu-mir-146a	11	Il6	16193	20053980
mmu-miR-146a	mmu-mir-146a	11	Trp53	22059	20733155
mmu-miR-146a	mmu-mir-146a	11	Nos2	18126	18791161
mmu-miR-146a	mmu-mir-146a	11	Ccr7	12775	19819280
mmu-miR-146a	mmu-mir-146a	11	Irak1	16179	20525168
mmu-miR-146a	mmu-mir-146a	11	Tnf	21926	18383392
mmu-miR-146a	mmu-mir-146a	11	Mapk14	26416	21060679
mmu-miR-146a	mmu-mir-146a	11	Sin3a	20466	19585508
mmu-miR-146a	mmu-mir-146a	11	Mcpt1	17224	20195282
mmu-miR-146a	mmu-mir-146a	11	Dgcr8	94223	17435748
mmu-miR-146a	mmu-mir-146a	11	Cxcr4	12767	20023696
mmu-miR-146a	mmu-mir-146a	11	Nos2	18126	20709800
mmu-miR-146a	mmu-mir-146a	11	Irak1	16179	18791161
mmu-miR-146a	mmu-mir-146a	11	Fas	14102	19596990
mmu-miR-146a	mmu-mir-146a	11	Tnf	21926	20525168
mmu-miR-146a	mmu-mir-146a	11	Dicer1	192119	17613256
mmu-miR-146a	mmu-mir-146a	11	Mapk3	26417	21060679
mmu-miR-146a	mmu-mir-146a	11	Brms1l	52592	19585508
mmu-miR-146a	mmu-mir-146a	11	Rela	19697	20195282
mmu-miR-146a	mmu-mir-146a	11	Ddx17	67040	17435748
mmu-miR-146a	mmu-mir-146a	11	Cd4	12504	20017139
mmu-miR-146a	mmu-mir-146a	11	Rag2	19374	20651252
mmu-miR-146a	mmu-mir-146a	11	Irak1	16179	18759964
mmu-miR-146a	mmu-mir-146a	11	Tnf	21926	21370248
mmu-miR-146a	mmu-mir-146a	11	Traf6	22034	19596990
mmu-miR-146a	mmu-mir-146a	11	Mapk14	26416	20525168
mmu-miR-146a	mmu-mir-146a	11	Tnf	21926	16885212
mmu-miR-146a	mmu-mir-146a	11	Nfkbib	18036	20981815
mmu-miR-146a	mmu-mir-146a	11	Chrd	12667	19514064
mmu-miR-146a	mmu-mir-146a	11	Cd4	12504	20181935
mmu-miR-146a	mmu-mir-146a	11	Numb	18222	19026611
mmu-miR-146a	mmu-mir-146a	11	Fadd	14082	19965651
mmu-miR-146a	mmu-mir-146a	11	Fgf2	14173	20641033
mmu-miR-146a	mmu-mir-146a	11	Trp53	22059	18633110
mmu-miR-146a	mmu-mir-146a	11	Nfkbib	18036	21279994
mmu-miR-146a	mmu-mir-146a	11	Tlr3	142980	19596990
mmu-miR-146a	mmu-mir-146a	11	Ptgs2	19225	20522791
mmu-miR-146a	mmu-mir-146a	11	Anxa4	11746	19891781
mmu-miR-146a	mmu-mir-146a	11	Tnf	21926	20981815
mmu-miR-146a	mmu-mir-146a	11	Mmp13	17386	19333945
mmu-miR-146a	mmu-mir-146a	11	Ccr5	12774	20181935
mmu-miR-146a	mmu-mir-146a	11	Fas	14102	19965651
mmu-miR-146a	mmu-mir-146a	11	Casp3	12367	20625776
mmu-miR-146a	mmu-mir-146a	11	Tnf	21926	18504431
mmu-miR-146a	mmu-mir-146a	11	Tnf	21926	21279994
mmu-miR-146a	mmu-mir-146a	11	Myd88	17874	19596990
mmu-miR-146a	mmu-mir-146a	11	Ifng	15978	20520763
mmu-miR-146a	mmu-mir-146a	11	Otc	18416	19891781
mmu-miR-146a	mmu-mir-146a	11	Irak1	16179	20937840
mmu-miR-146a	mmu-mir-146a	11	Bcl2l1	12048	19167348
mmu-miR-146a	mmu-mir-146a	11	Egfr	13649	20124483
mmu-miR-146a	mmu-mir-146a	11	Cd3e	12501	19954774
mmu-miR-146a	mmu-mir-146a	11	Casp9	12371	20625776
mmu-miR-146a	mmu-mir-146a	11	Nfkb1	18033	18504431
mmu-miR-146a	mmu-mir-146a	11	Apoe	11816	21263019
mmu-miR-146a	mmu-mir-146a	11	Tlr4	21898	19596990
mmu-miR-146a	mmu-mir-146a	11	Ptbp1	19205	20520763
mmu-miR-146a	mmu-mir-146a	11	Socs1	12703	19635561
mmu-miR-146a	mmu-mir-146a	11	Socs1	12703	20850013
mmu-miR-146a	mmu-mir-146a	11	Ifng	15978	19167348
mmu-miR-146a	mmu-mir-146a	11	Irak1	16179	20124483
mmu-miR-146a	mmu-mir-146a	11	Cd4	12504	19954774
mmu-miR-146a	mmu-mir-146a	11	Smad4	17128	20577838
mmu-miR-146a	mmu-mir-146a	11	Cd3e	12501	18438844
mmu-miR-146a	mmu-mir-146a	11	Irak1	16179	21263019
mmu-miR-146a	mmu-mir-146a	11	Ddx58	230073	19596990
mmu-miR-146a	mmu-mir-146a	11	Klkb1	16621	20500689
mmu-miR-146a	mmu-mir-146a	11	Fos	14281	19635561
mmu-miR-146a	mmu-mir-146a	11	Ifng	15978	20850013
mmu-miR-146a	mmu-mir-146a	11	Stat3	20848	19167348
mmu-miR-146a	mmu-mir-146a	11	Cdkn1a	12575	20101223
mmu-miR-146a	mmu-mir-146a	11	Ccna2	12428	19944095
mmu-miR-146a	mmu-mir-146a	11	Cxcl1	14825	20542134
mmu-miR-146a	mmu-mir-146a	11	Cd68	12514	18438844
mmu-miR-146a	mmu-mir-146a	11	Tnf	21926	21249428
mmu-miR-146a	mmu-mir-146a	11	Tlr9	81897	19596990
mmu-miR-146a	mmu-mir-146a	11	Cd4	12504	20459811
mmu-miR-146a	mmu-mir-146a	11	Rela	19697	19635561
mmu-miR-142-5p	mmu-mir-142	11	Cdkn1a	12575	19229884
mmu-miR-142-5p	mmu-mir-142	11	Ctdspl	69274	17369397
mmu-miR-142-5p	mmu-mir-142	11	Vamp5	53620	19098714
mmu-miR-142-5p	mmu-mir-142	11	Pou5f1	18999	20178649
mmu-miR-142-5p	mmu-mir-142	11	Hprt1	15452	17369397
mmu-miR-142-5p	mmu-mir-142	11	Oog4	242737	17369397
mmu-miR-142-5p	mmu-mir-142	11	Csk	12988	19229884
mmu-miR-142-5p	mmu-mir-142	11	Adcy9	11515	19098714
mmu-miR-142-5p	mmu-mir-142	11	Nanog	71950	20178649
mmu-miR-142-5p	mmu-mir-142	11	Dnmt3b	13436	17369397
mmu-miR-142-5p	mmu-mir-142	11	H2afx	15270	17369397
mmu-miR-142-5p	mmu-mir-142	11	Prkaca	18747	19229884
mmu-miR-142-5p	mmu-mir-142	11	Scpep1	74617	16369484
mmu-miR-142-5p	mmu-mir-142	11	Ddit4l	73284	20178649
mmu-miR-142-5p	mmu-mir-142	11	Fgf21	56636	17369397
mmu-miR-142-5p	mmu-mir-142	11	Mos	17451	17369397
mmu-miR-142-5p	mmu-mir-142	11	Trp53	22059	19229884
mmu-miR-142-5p	mmu-mir-142	11	Ifng	15978	21085987
mmu-miR-142-5p	mmu-mir-142	11	Adarb1	110532	16369484
mmu-miR-142-5p	mmu-mir-142	11	Elovl6	170439	20178649
mmu-miR-142-5p	mmu-mir-142	11	Mt1	17748	17369397
mmu-miR-142-5p	mmu-mir-142	11	Lin28	83557	20413612
mmu-miR-142-5p	mmu-mir-142	11	Pmaip1	58801	19229884
mmu-miR-142-5p	mmu-mir-142	11	Nos2	18126	21085987
mmu-miR-142-5p	mmu-mir-142	11	Ccne1	12447	17369397
mmu-miR-142-5p	mmu-mir-142	11	Apcs	20219	19794140
mmu-miR-142-5p	mmu-mir-142	11	Ccnb2	12442	17369397
mmu-miR-142-5p	mmu-mir-142	11	Rarg	19411	19229884
mmu-miR-142-5p	mmu-mir-142	11	Tnf	21926	21085987
mmu-miR-142-5p	mmu-mir-142	11	Zp3	22788	17369397
mmu-miR-142-5p	mmu-mir-142	11	Bmp4	12159	19559694
mmu-miR-142-5p	mmu-mir-142	11	Rfpl4	192658	17369397
mmu-miR-142-5p	mmu-mir-142	11	Itga3	16400	19229884
mmu-miR-142-5p	mmu-mir-142	11	Sp2	78912	20815262
mmu-miR-142-5p	mmu-mir-142	11	Sycp3	20962	17369397
mmu-miR-142-5p	mmu-mir-142	11	Fgf10	14165	19559694
mmu-miR-142-5p	mmu-mir-142	11	H2afz	51788	17369397
mmu-miR-142-5p	mmu-mir-142	11	Sall4	99377	19229884
mmu-miR-142-5p	mmu-mir-142	11	Fmr1	14265	20435064
mmu-miR-142-5p	mmu-mir-142	11	Camk2g	12325	17369397
mmu-miR-142-5p	mmu-mir-142	11	Stat3	20848	19559694
mmu-miR-142-5p	mmu-mir-142	11	Dicer1	192119	17369397
mmu-miR-142-5p	mmu-mir-142	11	Jarid2	16468	19229884
mmu-miR-142-5p	mmu-mir-142	11	Mbp	17196	20215419
mmu-miR-142-5p	mmu-mir-142	11	Pou5f1	18999	17369397
mmu-miR-142-5p	mmu-mir-142	11	Mapk14	26416	19559694
mmu-miR-142-5p	mmu-mir-142	11	H1foo	171506	17369397
mmu-miR-142-5p	mmu-mir-142	11	Cd4	12504	19098714
mmu-miR-142-5p	mmu-mir-142	11	Twist2	13345	20178649
mmu-miR-142-5p	mmu-mir-142	11	Ifitm3	66141	17369397
mmu-miR-142-5p	mmu-mir-142	11	Cdh1	12550	19559694
mmu-miR-142-5p	mmu-mir-142	11	Dppa3	73708	17369397
mmu-miR-142-5p	mmu-mir-142	11	Foxp3	20371	19098714
mmu-miR-142-5p	mmu-mir-142	11	Cxcl9	17329	20178649
mmu-miR-142-5p	mmu-mir-142	11	Cpeb1	12877	17369397
mmu-miR-142-3p	mmu-mir-142	11	Itch	16396	19074548
mmu-miR-142-3p	mmu-mir-142	11	Cd34	12490	18647411
mmu-miR-142-3p	mmu-mir-142	11	Cxcr4	12767	18647411
mmu-miR-142-3p	mmu-mir-142	11	Cd34	12490	21394831
mmu-miR-142-3p	mmu-mir-142	11	Tpm1	22003	21394831
mmu-miR-142-3p	mmu-mir-142	11	Pou5f1	18999	20676373
mmu-miR-142-3p	mmu-mir-142	11	Sox2	20674	20676373
mmu-miR-142-3p	mmu-mir-142	11	Cd4	12504	20501849
mmu-miR-142-3p	mmu-mir-142	11	Foxp3	20371	20501849
mmu-miR-142-3p	mmu-mir-142	11	Tcf21	21412	20420713
mmu-miR-142-3p	mmu-mir-142	11	Akt1	11651	19074548
Downregulated miRNAs and their corresponding validated target genes.
MicroRNA Name	StemLoopName	miR_Chr.	Gene Name	EntrezID	Pubmed ID
mmu-miR-378*	mmu-mir-378	18	Cd34	12490	21211043
mmu-miR-378*	mmu-mir-378	18	Cyp2e1	13106	19945440
mmu-miR-378*	mmu-mir-378	18	Sfpi1	20375	21211043
mmu-miR-378*	mmu-mir-378	18	Galnt7	108150	19844573
mmu-miR-378*	mmu-mir-378	18	Cd34	12490	21150891
mmu-miR-378*	mmu-mir-378	18	Npnt	114249	19844573
mmu-miR-378*	mmu-mir-378	18	Il1rl1	17082	20484008
mmu-miR-378*	mmu-mir-378	18	Pten	19211	19175831
mmu-miR-378*	mmu-mir-378	18	Btg2	12227	20432256
mmu-miR-378*	mmu-mir-378	18	Rb1	19645	19175831
mmu-miR-378*	mmu-mir-378	18	Odc1	18263	20432256
mmu-miR-378*	mmu-mir-378	18	Casp3	12367	18077375
mmu-miR-378*	mmu-mir-378	18	Ager	11596	20353610
mmu-miR-378*	mmu-mir-378	18	Dicer1	192119	17613256
mmu-miR-378*	mmu-mir-378	18	Akr1b3	11677	20353610
mmu-miR-378*	mmu-mir-378	18	Gfpt2	14584	20353610
mmu-miR-378*	mmu-mir-378	18	Myc	17869	21242960
mmu-miR-378*	mmu-mir-378	18	Esr1	13982	20078964
mmu-miR-378*	mmu-mir-378	18	AC158970.3	57259	21242960
mmu-miR-378*	mmu-mir-378	18	Trp53	22059	20078964
mmu-miR-30e*	mmu-mir-30e	4	Npffr2	104443	17726050
mmu-miR-30e*	mmu-mir-30e	4	Akap14	434756	17726050
mmu-miR-30e*	mmu-mir-30e	4	Cdc25b	12531	21340045
mmu-miR-30e*	mmu-mir-30e	4	Tgfbr2	21813	21340045
mmu-miR-30e*	mmu-mir-30e	4	Mrps30	59054	17726050
mmu-miR-30e*	mmu-mir-30e	4	Tshb	22094	17726050
mmu-miR-30e*	mmu-mir-30e	4	Sap30	60406	17726050
mmu-miR-30e*	mmu-mir-30e	4	Spata19	75469	17726050
mmu-miR-30a*	mmu-mir-30a	1	Ngfr	18053	20805985
mmu-miR-30a*	mmu-mir-30a	1	Notch1	18128	17150773
mmu-miR-30a*	mmu-mir-30a	1	Mbp	17196	20215419
mmu-miR-30a*	mmu-mir-30a	1	Capn8	170725	18258830
mmu-miR-30a*	mmu-mir-30a	1	Ptges3	56351	18258830
mmu-miR-30a*	mmu-mir-30a	1	Syt4	20983	18258830
mmu-miR-30a*	mmu-mir-30a	1	Stat3	20848	19559694
mmu-miR-30a*	mmu-mir-30a	1	Cd3e	12501	20805985
mmu-miR-30a*	mmu-mir-30a	1	Pou5f1	18999	20947512
mmu-miR-30a*	mmu-mir-30a	1	Gnb1	14688	18258830
mmu-miR-30a*	mmu-mir-30a	1	Snca	20617	21338582
mmu-miR-30a*	mmu-mir-30a	1	Akt1	11651	20805985
mmu-miR-30a*	mmu-mir-30a	1	Hmox1	15368	18258830
mmu-miR-30a*	mmu-mir-30a	1	AC087891.12	83675	20215348
mmu-miR-30a*	mmu-mir-30a	1	Madd	228355	18258830
mmu-miR-30a*	mmu-mir-30a	1	Pdzd7	0	18258830
mmu-miR-30a*	mmu-mir-30a	1	Aqp4	11829	18258830
mmu-miR-30a*	mmu-mir-30a	1	Mapk14	26416	19559694
mmu-miR-30a*	mmu-mir-30a	1	Notch3	18131	20805985
mmu-miR-30a*	mmu-mir-30a	1	Sox2	20674	20947512
mmu-miR-30a*	mmu-mir-30a	1	Klf15	66277	18258830
mmu-miR-30a*	mmu-mir-30a	1	Id1	15901	20807818
mmu-miR-30a*	mmu-mir-30a	1	Jag2	16450	20805985
mmu-miR-30a*	mmu-mir-30a	1	Stx1a	20907	18258830
mmu-miR-30a*	mmu-mir-30a	1	Pcna	18538	20215348
mmu-miR-30a*	mmu-mir-30a	1	Adora1	11539	18258830
mmu-miR-30a*	mmu-mir-30a	1	Itgb1	16412	18258830
mmu-miR-30a*	mmu-mir-30a	1	Cdh1	12550	19559694
mmu-miR-30a*	mmu-mir-30a	1	Dicer1	192119	20805985
mmu-miR-30a*	mmu-mir-30a	1	Nanog	71950	20947512
mmu-miR-30a*	mmu-mir-30a	1	Fgf16	80903	18258830
mmu-miR-30a*	mmu-mir-30a	1	Tcf21	21412	20807818
mmu-miR-30a*	mmu-mir-30a	1	Cnp	12799	20805985
mmu-miR-30a*	mmu-mir-30a	1	Mgst1	56615	18258830
mmu-miR-30a*	mmu-mir-30a	1	Pkd1	18763	20215348
mmu-miR-30a*	mmu-mir-30a	1	Ptges	64292	18258830
mmu-miR-30a*	mmu-mir-30a	1	Capn10	23830	18258830
mmu-miR-30a*	mmu-mir-30a	1	Krt7	110310	19378336
mmu-miR-30a*	mmu-mir-30a	1	Mbp	17196	20805985
mmu-miR-30a*	mmu-mir-30a	1	Lin28	83557	20947512
mmu-miR-30a*	mmu-mir-30a	1	Fgfr1	14182	18258830
mmu-miR-30a*	mmu-mir-30a	1	Akt1	11651	20451494
mmu-miR-30a*	mmu-mir-30a	1	Dll1	13388	20805985
mmu-miR-30a*	mmu-mir-30a	1	Mmp9	17395	18258830
mmu-miR-30a*	mmu-mir-30a	1	Pkd2	18764	20215348
mmu-miR-30a*	mmu-mir-30a	1	Kcnj16	16517	18258830
mmu-miR-30a*	mmu-mir-30a	1	Lamc1	226519	18258830
mmu-miR-30a*	mmu-mir-30a	1	Krt19	16669	19185580
mmu-miR-30a*	mmu-mir-30a	1	Pou3f2	18992	20805985
mmu-miR-30a*	mmu-mir-30a	1	Cdkn1a	12575	20652617
mmu-miR-30a*	mmu-mir-30a	1	Tagln	21345	18258830
mmu-miR-30a*	mmu-mir-30a	1	Xiap	11798	20451494
mmu-miR-30a*	mmu-mir-30a	1	Syne1	64009	18258830
mmu-miR-30a*	mmu-mir-30a	1	Pkhd1	241035	20215348
mmu-miR-30a*	mmu-mir-30a	1	Vsnl1	26950	18258830
mmu-miR-30a*	mmu-mir-30a	1	Pmp22	18858	20805985
mmu-miR-30a*	mmu-mir-30a	1	Vim	22352	18258830
mmu-miR-30a*	mmu-mir-30a	1	Eln	13717	19185580
mmu-miR-30a*	mmu-mir-30a	1	Jun	16476	20805985
mmu-miR-30a*	mmu-mir-30a	1	Cdkn1b	12576	20652617
mmu-miR-30a*	mmu-mir-30a	1	Hyou1	12282	18258830
mmu-miR-30a*	mmu-mir-30a	1	Bcl2	12043	20451494
mmu-miR-30a*	mmu-mir-30a	1	Akap6	238161	18258830
mmu-miR-30a*	mmu-mir-30a	1	Golph3	66629	18258830
mmu-miR-30a*	mmu-mir-30a	1	Dhfr	13361	19593777
mmu-miR-30a*	mmu-mir-30a	1	Cd68	12514	20805985
mmu-miR-30a*	mmu-mir-30a	1	Acvr1	11477	18258830
mmu-miR-30a*	mmu-mir-30a	1	Egfr	13649	19185580
mmu-miR-30a*	mmu-mir-30a	1	Mapk3	26417	20805985
mmu-miR-30a*	mmu-mir-30a	1	Cyp2b10	13088	20652617
mmu-miR-30a*	mmu-mir-30a	1	Tpm1	22003	18258830
mmu-miR-30a*	mmu-mir-30a	1	Trp53	22059	20062521
mmu-miR-30a*	mmu-mir-30a	1	Gmfb	63985	18258830
mmu-miR-30a*	mmu-mir-30a	1	Arc	11838	18258830
mmu-miR-30a*	mmu-mir-30a	1	Pdcd4	18569	19593777
mmu-miR-30a*	mmu-mir-30a	1	Hras1	15461	20805985
mmu-miR-30a*	mmu-mir-30a	1	Mapre1	13589	18258830
mmu-miR-30a*	mmu-mir-30a	1	Ak1	11636	19185580
mmu-miR-30a*	mmu-mir-30a	1	Gria2	14800	20582287
mmu-miR-30a*	mmu-mir-30a	1	Mapk1	26413	20805985
mmu-miR-30a*	mmu-mir-30a	1	Smad2	17126	20498632
mmu-miR-30a*	mmu-mir-30a	1	Ogt	108155	18258830
mmu-miR-30a*	mmu-mir-30a	1	Mapk1	26413	18258830
mmu-miR-30a*	mmu-mir-30a	1	Rcan1	54720	18258830
mmu-miR-30a*	mmu-mir-30a	1	Tgfb1	21803	19582816
mmu-miR-30a*	mmu-mir-30a	1	Ptprc	19264	20805985
mmu-miR-30a*	mmu-mir-30a	1	Dclk1	13175	18258830
mmu-miR-30a*	mmu-mir-30a	1	Abcb1b	18669	19185580
mmu-miR-30a*	mmu-mir-30a	1	Tat	234724	19110017
mmu-miR-30a*	mmu-mir-30a	1	Sox2	20674	20805985
mmu-miR-30a*	mmu-mir-30a	1	Met	17295	20498632
mmu-miR-30a*	mmu-mir-30a	1	Neurod1	18012	18258830
mmu-miR-30a*	mmu-mir-30a	1	Bmpr2	12168	18258830
mmu-miR-30a*	mmu-mir-30a	1	Gpd1	14555	18258830
mmu-miR-30a*	mmu-mir-30a	1	Bmp4	12159	19559694
mmu-miR-30a*	mmu-mir-30a	1	Jag1	16449	20805985
mmu-miR-30a*	mmu-mir-30a	1	Ssr3	67437	18258830
mmu-miR-30a*	mmu-mir-30a	1	Inhba	16323	19185580
mmu-miR-30a*	mmu-mir-30a	1	Notch1	18128	16574096
mmu-miR-30a*	mmu-mir-30a	1	Vezt	215008	16239240
mmu-miR-30a*	mmu-mir-30a	1	Tgfbr1	21812	20498632
mmu-miR-30a*	mmu-mir-30a	1	Dhcr24	74754	18258830
mmu-miR-30a*	mmu-mir-30a	1	Gad1	14415	18258830
mmu-miR-30a*	mmu-mir-30a	1	Nr4a1	15370	18258830
mmu-miR-30a*	mmu-mir-30a	1	Fgf10	14165	19559694
mmu-miR-30a*	mmu-mir-30a	1	Nfkb1	18033	20805985
mmu-miR-30a*	mmu-mir-30a	1	Ptp4a2	19244	18258830
mmu-miR-30a*	mmu-mir-30a	1	Mtpn	14489	15538371
mmu-miR-204	mmu-mir-204	19	Rho	212541	17251443
mmu-miR-204	mmu-mir-204	19	Slc1a1	20510	20478254
mmu-miR-204	mmu-mir-204	19	Prkca	18750	17251443
mmu-miR-204	mmu-mir-204	19	Snai2	20583	20056717
mmu-miR-204	mmu-mir-204	19	Trpm3	226025	17251443
mmu-miR-204	mmu-mir-204	19	Rpe	66646	20056717
mmu-miR-204	mmu-mir-204	19	Arpp21	74100	19933188
mmu-miR-204	mmu-mir-204	19	Snai1	20613	20056717
mmu-miR-204	mmu-mir-204	19	Nrl	18185	19933188
mmu-miR-204	mmu-mir-204	19	Runx2	12393	20039258
mmu-miR-204	mmu-mir-204	19	Trpm3	226025	19933188
mmu-miR-204	mmu-mir-204	19	Cdkn1a	12575	19074875
mmu-miR-204	mmu-mir-204	19	R3hdm1	226412	19933188
mmu-miR-204	mmu-mir-204	19	Sox2	20674	21109969
mmu-miR-204	mmu-mir-204	19	Trp53	22059	19074875
mmu-miR-204	mmu-mir-204	19	Spdef	30051	18922924
mmu-miR-204	mmu-mir-204	19	Nanog	71950	21109969
mmu-miR-204	mmu-mir-204	19	Bcl2	12043	19070389
mmu-miR-204	mmu-mir-204	19	Dio1	13370	20691260
mmu-miR-204	mmu-mir-204	19	Socs1	12703	17934639
mmu-miR-204	mmu-mir-204	19	Thrb	21834	20691260
mmu-miR-204	mmu-mir-204	19	Trpm3	226025	16736490
mmu-miR-204	mmu-mir-204	19	Ctnnb1	12387	20634564
mmu-miR-203*	mmu-mir-203	12	Ncoa2	17978	18381414
mmu-miR-203*	mmu-mir-203	12	Trp53	22059	21373745
mmu-miR-203*	mmu-mir-203	12	Cdh2	12558	21038317
mmu-miR-203*	mmu-mir-203	12	Cdh3	12560	16462742
mmu-miR-203*	mmu-mir-203	12	Abce1	24015	19843643
mmu-miR-203*	mmu-mir-203	12	Ptk2	14083	18381414
mmu-miR-203*	mmu-mir-203	12	Nfkbib	18036	21279994
mmu-miR-203*	mmu-mir-203	12	Snai1	20613	21038317
mmu-miR-203*	mmu-mir-203	12	Krt5	110308	16462742
mmu-miR-203*	mmu-mir-203	12	Racgap1	26934	19843643
mmu-miR-203*	mmu-mir-203	12	Shh	20423	16462742
mmu-miR-203*	mmu-mir-203	12	Tnf	21926	21279994
mmu-miR-203*	mmu-mir-203	12	Zeb1	21417	21038317
mmu-miR-203*	mmu-mir-203	12	Smad5	17129	20216554
mmu-miR-203*	mmu-mir-203	12	Cdkn2a	12578	19396864
mmu-miR-203*	mmu-mir-203	12	Akt1	11651	21248297
mmu-miR-203*	mmu-mir-203	12	Lama5	16776	16462742
mmu-miR-203*	mmu-mir-203	12	Zeb2	24136	21038317
mmu-miR-203*	mmu-mir-203	12	Smad4	17128	20216554
mmu-miR-203*	mmu-mir-203	12	Hgf	15234	19396864
mmu-miR-203*	mmu-mir-203	12	Zeb2	24136	21159887
mmu-miR-203*	mmu-mir-203	12	Itgb4	192897	16462742
mmu-miR-203*	mmu-mir-203	12	Nfkbib	18036	20981815
mmu-miR-203*	mmu-mir-203	12	Smox	228608	20216554
mmu-miR-203*	mmu-mir-203	12	Itpa	16434	18853072
mmu-miR-203*	mmu-mir-203	12	Cdh2	12558	21125666
mmu-miR-203*	mmu-mir-203	12	Lef1	16842	16462742
mmu-miR-203*	mmu-mir-203	12	Tnf	21926	20981815
mmu-miR-203*	mmu-mir-203	12	Smad3	17127	20216554
mmu-miR-203*	mmu-mir-203	12	Trp53	22059	18483491
mmu-miR-203*	mmu-mir-203	12	Snai1	20613	21125666
mmu-miR-203*	mmu-mir-203	12	Casp3	12367	16462742
mmu-miR-203*	mmu-mir-203	12	Trp53	22059	20702634
mmu-miR-203*	mmu-mir-203	12	Trp63	22061	18483491
mmu-miR-203*	mmu-mir-203	12	Zeb1	21417	21125666
mmu-miR-203*	mmu-mir-203	12	Dicer1	192119	16462742
mmu-miR-203*	mmu-mir-203	12	Cdkn1a	12575	20219920
mmu-miR-203*	mmu-mir-203	12	Tcp1	21454	18483491
mmu-miR-203*	mmu-mir-203	12	Zeb2	24136	21125666
mmu-miR-203*	mmu-mir-203	12	Lor	16939	16462742
mmu-miR-203*	mmu-mir-203	12	Bmi1	12151	19935649
mmu-miR-203*	mmu-mir-203	12	Tnf	21926	18419608
mmu-miR-203*	mmu-mir-203	12	Ifng	15978	21093440
mmu-miR-203*	mmu-mir-203	12	Krt1	16678	16462742
mmu-miR-203*	mmu-mir-203	12	Sox2	20674	19935649
mmu-miR-203*	mmu-mir-203	12	E2f6	50496	18381414
mmu-miR-203*	mmu-mir-203	12	Nos2	18126	21093440
mmu-miR-203*	mmu-mir-203	12	Krt31	16660	16462742
mmu-miR-203*	mmu-mir-203	12	Zeb1	21417	19935649
mmu-miR-200c*	mmu-mir-200c	6	Zeb2	24136	20682048
mmu-miR-200c*	mmu-mir-200c	6	Klkb1	16621	20378769
mmu-miR-200c*	mmu-mir-200c	6	Bmi1	12151	21207483
mmu-miR-200c*	mmu-mir-200c	6	Trp53	22059	18172508
mmu-miR-200c*	mmu-mir-200c	6	Nqo1	18104	20553627
mmu-miR-200c*	mmu-mir-200c	6	Rit2	19762	20378769
mmu-miR-200c*	mmu-mir-200c	6	Cd44	12505	21207483
mmu-miR-200c*	mmu-mir-200c	6	Zeb1	21417	17804704
mmu-miR-200c*	mmu-mir-200c	6	Rad23b	19359	20553627
mmu-miR-200c*	mmu-mir-200c	6	Bmi1	12151	19665978
mmu-miR-200c*	mmu-mir-200c	6	Cdh2	12558	21207483
mmu-miR-200c*	mmu-mir-200c	6	Bin1	30948	16929162
mmu-miR-200c*	mmu-mir-200c	6	Cxcl3	330122	20553627
mmu-miR-200c*	mmu-mir-200c	6	Fn1	14268	19435871
mmu-miR-200c*	mmu-mir-200c	6	Snai1	20613	21207483
mmu-miR-200c*	mmu-mir-200c	6	Rnd3	74194	16929162
mmu-miR-200c*	mmu-mir-200c	6	Trp53	22059	20485546
mmu-miR-200c*	mmu-mir-200c	6	Trp53	22059	21336307
mmu-miR-200c*	mmu-mir-200c	6	Ntrk2	18212	19435871
mmu-miR-200c*	mmu-mir-200c	6	Zeb1	21417	21207483
mmu-miR-200c*	mmu-mir-200c	6	Lhfp	108927	16929162
mmu-miR-200c*	mmu-mir-200c	6	Zeb1	21417	20473948
mmu-miR-200c*	mmu-mir-200c	6	Bmi1	12151	21294122
mmu-miR-200c*	mmu-mir-200c	6	Zeb1	21417	19435871
mmu-miR-200c*	mmu-mir-200c	6	Bcl2	12043	21114921
mmu-miR-200c*	mmu-mir-200c	6	Zeb1	21417	18381893
mmu-miR-200c*	mmu-mir-200c	6	Twist1	22160	20473948
mmu-miR-200c*	mmu-mir-200c	6	Cd44	12505	21294122
mmu-miR-200c*	mmu-mir-200c	6	Zeb2	24136	19435871
mmu-miR-200c*	mmu-mir-200c	6	Pten	19211	20716115
mmu-miR-200c*	mmu-mir-200c	6	Zeb2	24136	18381893
mmu-miR-200c*	mmu-mir-200c	6	Zeb2	24136	20473948
mmu-miR-200c*	mmu-mir-200c	6	Cdh2	12558	21294122
mmu-miR-200c*	mmu-mir-200c	6	Zeb2	24136	18925646
mmu-miR-200c*	mmu-mir-200c	6	Zeb1	21417	20716115
mmu-miR-200c*	mmu-mir-200c	6	Sip1	66603	18381893
mmu-miR-200c*	mmu-mir-200c	6	Tcf21	21412	20420713
mmu-miR-200c*	mmu-mir-200c	6	Snai1	20613	21294122
mmu-miR-200c*	mmu-mir-200c	6	Myb	17863	18925646
mmu-miR-200c*	mmu-mir-200c	6	Cdh2	12558	20696752
mmu-miR-200c*	mmu-mir-200c	6	Hif1a	15251	20378769
mmu-miR-200c*	mmu-mir-200c	6	Zeb1	21417	21294122
mmu-miR-200c*	mmu-mir-200c	6	Zeb1	21417	18483486
mmu-miR-200c*	mmu-mir-200c	6	Zeb1	21417	20682048
mmu-miR-200c*	mmu-mir-200c	6	Hprt1	15452	20378769
mmu-miR-200c*	mmu-mir-200c	6	Zeb1	21417	21224847
mmu-miR-200c*	mmu-mir-200c	6	Hnf1a	21405	18433021
mmu-miR-200b*	mmu-mir-200b	4	Zeb2	24136	18376396
mmu-miR-200b*	mmu-mir-200b	4	Zeb2	24136	19839049
mmu-miR-200b*	mmu-mir-200b	4	Zeb2	24136	18829540
mmu-miR-200b*	mmu-mir-200b	4	Flt1	14254	20956972
mmu-miR-200b*	mmu-mir-200b	4	Zeb2	24136	21079000
mmu-miR-200b*	mmu-mir-200b	4	Stk3	56274	18698484
mmu-miR-200b*	mmu-mir-200b	4	Tcfe2a	21423	20498046
mmu-miR-200b*	mmu-mir-200b	4	Neurod1	18012	18184563
mmu-miR-200b*	mmu-mir-200b	4	Sip1	66603	18376396
mmu-miR-200b*	mmu-mir-200b	4	Egfr	13649	19671845
mmu-miR-200b*	mmu-mir-200b	4	Sip1	66603	18829540
mmu-miR-200b*	mmu-mir-200b	4	Pten	19211	20956972
mmu-miR-200b*	mmu-mir-200b	4	Notch1	18128	16682203
mmu-miR-200b*	mmu-mir-200b	4	Cdon	57810	18698484
mmu-miR-200b*	mmu-mir-200b	4	Zeb1	21417	20484038
mmu-miR-200b*	mmu-mir-200b	4	Ncam1	17967	18184563
mmu-miR-200b*	mmu-mir-200b	4	Sfrs2ip	72193	18376396
mmu-miR-200b*	mmu-mir-200b	4	Zeb1	21417	19671845
mmu-miR-200b*	mmu-mir-200b	4	Cdh2	12558	18698484
mmu-miR-200b*	mmu-mir-200b	4	Litaf	56722	20956972
mmu-miR-200b*	mmu-mir-200b	4	Scpep1	74617	16682203
mmu-miR-200b*	mmu-mir-200b	4	Sip1	66603	18698484
mmu-miR-200b*	mmu-mir-200b	4	Zeb2	24136	20484038
mmu-miR-200b*	mmu-mir-200b	4	Acsm4	233801	18184563
mmu-miR-200b*	mmu-mir-200b	4	Pten	19211	16762633
mmu-miR-200b*	mmu-mir-200b	4	Zeb2	24136	19671845
mmu-miR-200b*	mmu-mir-200b	4	Twist2	13345	18698484
mmu-miR-200b*	mmu-mir-200b	4	Rnd3	74194	20683643
mmu-miR-200b*	mmu-mir-200b	4	Dicer1	192119	16682203
mmu-miR-200b*	mmu-mir-200b	4	Foxe1	110805	18698484
mmu-miR-200b*	mmu-mir-200b	4	Zeb2	24136	20364043
mmu-miR-200b*	mmu-mir-200b	4	Sfn	55948	18184563
mmu-miR-200b*	mmu-mir-200b	4	Zeb1	21417	19654291
mmu-miR-200b*	mmu-mir-200b	4	Zeb1	21417	21389977
mmu-miR-200b*	mmu-mir-200b	4	Gas1	14451	18698484
mmu-miR-200b*	mmu-mir-200b	4	Zeb1	21417	20668090
mmu-miR-200b*	mmu-mir-200b	4	Lhx2	16870	18184563
mmu-miR-200b*	mmu-mir-200b	4	Boc	117606	18698484
mmu-miR-200b*	mmu-mir-200b	4	Zeb1	21417	20037478
mmu-miR-200b*	mmu-mir-200b	4	Neurog1	18014	18184563
mmu-miR-200b*	mmu-mir-200b	4	Zeb1	21417	19502803
mmu-miR-200b*	mmu-mir-200b	4	Gpi1	14751	21389093
mmu-miR-200b*	mmu-mir-200b	4	Foxa2	15376	18698484
mmu-miR-200b*	mmu-mir-200b	4	Zeb2	24136	20668090
mmu-miR-200b*	mmu-mir-200b	4	Ascl1	17172	18184563
mmu-miR-200b*	mmu-mir-200b	4	Smo	319757	18698484
mmu-miR-200b*	mmu-mir-200b	4	Zeb1	21417	19910931
mmu-miR-200b*	mmu-mir-200b	4	Omp	18378	18184563
mmu-miR-200b*	mmu-mir-200b	4	Trp53	22059	19167416
mmu-miR-200b*	mmu-mir-200b	4	Met	17295	21389093
mmu-miR-200b*	mmu-mir-200b	4	Foxp3	20371	18698484
mmu-miR-200b*	mmu-mir-200b	4	Sip1	66603	20668090
mmu-miR-200b*	mmu-mir-200b	4	Foxg1	15228	18184563
mmu-miR-200b*	mmu-mir-200b	4	En1	13798	18573151
mmu-miR-200b*	mmu-mir-200b	4	Zeb2	24136	19910931
mmu-miR-200b*	mmu-mir-200b	4	Zeb1	21417	18411277
mmu-miR-200b*	mmu-mir-200b	4	Bcl2	12043	18942116
mmu-miR-200b*	mmu-mir-200b	4	Zeb1	21417	21389093
mmu-miR-200b*	mmu-mir-200b	4	Snai1	20613	18698484
mmu-miR-200b*	mmu-mir-200b	4	Zeb2	24136	20551052
mmu-miR-200b*	mmu-mir-200b	4	Elavl4	15572	18184563
mmu-miR-200b*	mmu-mir-200b	4	Ghrhr	14602	18573151
mmu-miR-200b*	mmu-mir-200b	4	Ptgs2	19225	19891660
mmu-miR-200b*	mmu-mir-200b	4	Zeb2	24136	18411277
mmu-miR-200b*	mmu-mir-200b	4	Notch1	18128	18942116
mmu-miR-200b*	mmu-mir-200b	4	Gata6	14465	21059207
mmu-miR-200b*	mmu-mir-200b	4	Zeb2	24136	21389093
mmu-miR-200b*	mmu-mir-200b	4	Zeb1	21417	18698484
mmu-miR-200b*	mmu-mir-200b	4	Sip1	66603	20551052
mmu-miR-200b*	mmu-mir-200b	4	Casp3	12367	18184563
mmu-miR-200b*	mmu-mir-200b	4	Met	17295	18376396
mmu-miR-200b*	mmu-mir-200b	4	Zeb1	21417	19839049
mmu-miR-200b*	mmu-mir-200b	4	Sfrs2ip	72193	18411277
mmu-miR-200b*	mmu-mir-200b	4	Zeb2	24136	18942116
mmu-miR-200b*	mmu-mir-200b	4	Maf	17132	21059207
mmu-miR-200b*	mmu-mir-200b	4	Zeb2	24136	17585049
mmu-miR-200b*	mmu-mir-200b	4	Twist1	22160	18698484
mmu-miR-200b*	mmu-mir-200b	4	Atf3	11910	20498046
mmu-miR-200b*	mmu-mir-200b	4	Gnao1	14681	18184563
mmu-miR-200b*	mmu-mir-200b	4	Zeb1	21417	18376396
mmu-miR-200b*	mmu-mir-200b	4	Trp53	22059	19839049
mmu-miR-200b*	mmu-mir-200b	4	Zfpm2	22762	20005803
mmu-miR-200b*	mmu-mir-200b	4	Zeb1	21417	18829540
mmu-miR-200b*	mmu-mir-200b	4	Lpin1	14245	20956972
mmu-miR-200b*	mmu-mir-200b	4	Zeb1	21417	21079000
mmu-miR-200b*	mmu-mir-200b	4	Zeb2	24136	18698484
mmu-miR-200b*	mmu-mir-200b	4	Klkb1	16621	20498046
mmu-miR-200b*	mmu-mir-200b	4	Gnai2	14678	18184563
mmu-miR-193*	mmu-mir-193	11	Casp3	12367	18006822
mmu-miR-193*	mmu-mir-193	11	Ptgs1	19224	18006822
mmu-miR-193*	mmu-mir-193	11	Tnfsf10	22035	18006822
mmu-miR-193*	mmu-mir-193	11	Map3k8	26410	18006822
mmu-miR-192	mmu-mir-192	19	Pten	19211	19543271
mmu-miR-192	mmu-mir-192	19	Zeb1	21417	17360662
mmu-miR-192	mmu-mir-192	19	Smad3	17127	20488955
mmu-miR-192	mmu-mir-192	19	B4galt1	14595	19424061
mmu-miR-192	mmu-mir-192	19	Zeb2	24136	17360662
mmu-miR-192	mmu-mir-192	19	Smad7	17131	20488955
mmu-miR-192	mmu-mir-192	19	Cdkn1a	12575	19088023
mmu-miR-192	mmu-mir-192	19	Sfrs2ip	72193	17360662
mmu-miR-192	mmu-mir-192	19	Ifng	15978	21085987
mmu-miR-192	mmu-mir-192	19	Apoe	11816	20393144
mmu-miR-192	mmu-mir-192	19	Dhfr	13361	19088023
mmu-miR-192	mmu-mir-192	19	Wnk1	232341	20813867
mmu-miR-192	mmu-mir-192	19	Nos2	18126	21085987
mmu-miR-192	mmu-mir-192	19	Ctgf	14219	20393144
mmu-miR-192	mmu-mir-192	19	Trp53	22059	19088023
mmu-miR-192	mmu-mir-192	19	Tnf	21926	21085987
mmu-miR-192	mmu-mir-192	19	Zeb2	24136	20393144
mmu-miR-192	mmu-mir-192	19	Trp53	22059	19074876
mmu-miR-192	mmu-mir-192	19	Rag2	19374	20651252
mmu-miR-192	mmu-mir-192	19	Zeb1	21417	20056746
mmu-miR-192	mmu-mir-192	19	Mip	17339	18835392
mmu-miR-192	mmu-mir-192	19	Cdkn1a	12575	20647341
mmu-miR-192	mmu-mir-192	19	Zeb2	24136	20056746
mmu-miR-192	mmu-mir-192	19	Cxcl2	20310	18835392
mmu-miR-192	mmu-mir-192	19	Cdkn1b	12576	20647341
mmu-miR-192	mmu-mir-192	19	Zeb1	21417	19901913
mmu-miR-192	mmu-mir-192	19	Col1a1	12842	17360662
mmu-miR-192	mmu-mir-192	19	Trp53	22059	20647341
mmu-miR-192	mmu-mir-192	19	Zeb2	24136	19901913
mmu-miR-192	mmu-mir-192	19	Sip1	66603	17360662
mmu-miR-192	mmu-mir-192	19	Tyms	22171	20647341
mmu-miR-192	mmu-mir-192	19	Akt1	11651	19543271
mmu-miR-192	mmu-mir-192	19	Tgfb1	21803	17360662
mmu-miR-192	mmu-mir-192	19	Smad2	17126	20488955
mmu-miR-133b	mmu-mir-133b	1	Neurod1	18012	17936263
mmu-miR-133b	mmu-mir-133b	1	Klf15	66277	19720047
mmu-miR-133b	mmu-mir-133b	1	Bcl2	12043	19654003
mmu-miR-133b	mmu-mir-133b	1	Nkx6-1	18096	17936263
mmu-miR-133b	mmu-mir-133b	1	Smad5	17129	18784367
mmu-miR-133b	mmu-mir-133b	1	Bcl2l2	12050	19654003
mmu-miR-133b	mmu-mir-133b	1	Ins1	16333	17936263
mmu-miR-133b	mmu-mir-133b	1	Runx2	12393	18784367
mmu-miR-133b	mmu-mir-133b	1	Kcnq1	16535	18711016
mmu-miR-133b	mmu-mir-133b	1	Foxa2	15376	17936263
mmu-miR-133b	mmu-mir-133b	1	Srf	20807	17344217
mmu-miR-133b	mmu-mir-133b	1	Fblim1	74202	18711016
mmu-miR-133b	mmu-mir-133b	1	Isl1	16392	17936263
mmu-miR-133b	mmu-mir-133b	1	Ccnd2	12444	20056941
mmu-miR-133b	mmu-mir-133b	1	Pkm2	18746	18464261
mmu-miR-133b	mmu-mir-133b	1	Neurog3	11925	17936263
mmu-miR-133b	mmu-mir-133b	1	Cdc42	12540	20056941
mmu-miR-133b	mmu-mir-133b	1	Ins2	16334	17936263
mmu-miR-133b	mmu-mir-133b	1	Reg3a	19694	17936263
mmu-miR-133b	mmu-mir-133b	1	Pitx3	18742	20056941
mmu-miR-133b	mmu-mir-133b	1	Gcg	14526	17936263
mmu-miR-133b	mmu-mir-133b	1	Slc6a3	13162	17761882
mmu-miR-133b	mmu-mir-133b	1	Bcl2	12043	21309633
mmu-miR-133b	mmu-mir-133b	1	Casp9	12371	20056941
mmu-miR-133b	mmu-mir-133b	1	Nkx2-2	18088	17936263
mmu-miR-133b	mmu-mir-133b	1	Pitx3	18742	17761882
mmu-miR-133b	mmu-mir-133b	1	Vegfb	22340	21309633
mmu-miR-133b	mmu-mir-133b	1	Runx2	12393	20056941
mmu-miR-133b	mmu-mir-133b	1	Pdx1	18609	17936263
mmu-miR-133b	mmu-mir-133b	1	Dicer1	192119	17761882
mmu-miR-133b	mmu-mir-133b	1	Nfatc4	73181	20173049
mmu-miR-133b	mmu-mir-133b	1	Reg3g	19695	17936263
mmu-miR-133b	mmu-mir-133b	1	Slc2a4	20528	19720047
mmu-miR-133b	mmu-mir-133b	1	Igf1	16000	19695767
mmu-miR-130a	mmu-mir-130a	2	Mafb	16658	16549775
mmu-miR-130a	mmu-mir-130a	2	Ikbkb	16150	20144951
mmu-miR-130a	mmu-mir-130a	2	Frap1	56717	21293178
mmu-miR-130a	mmu-mir-130a	2	Rela	19697	20144951
mmu-miR-130a	mmu-mir-130a	2	Ighmbp2	20589	12554860
mmu-miR-130a	mmu-mir-130a	2	Tcf21	21412	21195052
mmu-miR-130a	mmu-mir-130a	2	Trp53	22059	19948396
mmu-miR-130a	mmu-mir-130a	2	Smn1	20595	12554860
mmu-miR-130a	mmu-mir-130a	2	Abcb1b	18669	21117178
mmu-miR-130a	mmu-mir-130a	2	Nr3c2	110784	19944075
mmu-miR-130a	mmu-mir-130a	2	Galc	14420	21084719
mmu-miR-130a	mmu-mir-130a	2	Matr3	17184	19849700
mmu-miR-130a	mmu-mir-130a	2	Nr4a2	18227	21067317
mmu-miR-130a	mmu-mir-130a	2	Zfpm2	22762	19582148
mmu-miR-130a	mmu-mir-130a	2	D11Bwg0517e	52897	21067317
mmu-miR-130a	mmu-mir-130a	2	Cd34	12490	19350553
mmu-miR-130a	mmu-mir-130a	2	Igf1	16000	20728239
mmu-miR-130a	mmu-mir-130a	2	Foxj2	60611	19350553
mmu-miR-130a	mmu-mir-130a	2	Serpina1c	20702	20505758
mmu-miR-130a	mmu-mir-130a	2	Tac1	21333	17855557
mmu-miR-130a	mmu-mir-130a	2	Fmr1	14265	20197067
mmu-miR-130a	mmu-mir-130a	2	Cd34	12490	16549775
mmu-miR-130a	mmu-mir-130a	2	Scpep1	74617	20197067
mmu-miR-122	mmu-mir-122	18	Smad7	17131	20625373
mmu-miR-122	mmu-mir-122	18	Igf2	16002	18587395
mmu-miR-122	mmu-mir-122	18	Hist1h1c	50708	19487572
mmu-miR-122	mmu-mir-122	18	Csk	12988	18597480
mmu-miR-122	mmu-mir-122	18	Dgat2	67800	20124555
mmu-miR-122	mmu-mir-122	18	Pnck	93843	21253009
mmu-miR-122	mmu-mir-122	18	Git1	216963	17179747
mmu-miR-122	mmu-mir-122	18	Foxa2	15376	19617899
mmu-miR-122	mmu-mir-122	18	Irf3	54131	20592082
mmu-miR-122	mmu-mir-122	18	Ctgf	14219	18587395
mmu-miR-122	mmu-mir-122	18	Sbk1	104175	19487572
mmu-miR-122	mmu-mir-122	18	Trpv6	64177	18414021
mmu-miR-122	mmu-mir-122	18	Cga	12640	20111709
mmu-miR-122	mmu-mir-122	18	Hnf4a	15378	21241755
mmu-miR-122	mmu-mir-122	18	Alb	11657	17179747
mmu-miR-122	mmu-mir-122	18	Hnf1a	21405	19617899
mmu-miR-122	mmu-mir-122	18	Ccrn4l	12457	20582318
mmu-miR-122	mmu-mir-122	18	Tmem50b	77975	18438401
mmu-miR-122	mmu-mir-122	18	Rell1	100532	19487572
mmu-miR-122	mmu-mir-122	18	Cd320	54219	18158304
mmu-miR-122	mmu-mir-122	18	Il1a	16175	19917630
mmu-miR-122	mmu-mir-122	18	Scpep1	74617	21177824
mmu-miR-122	mmu-mir-122	18	Git1	216963	16777601
mmu-miR-122	mmu-mir-122	18	Trp53	22059	19584283
mmu-miR-122	mmu-mir-122	18	Trpv6	64177	20412689
mmu-miR-122	mmu-mir-122	18	Lass6	241447	18438401
mmu-miR-122	mmu-mir-122	18	Pdzd7	0	19487572
mmu-miR-122	mmu-mir-122	18	Ndrg3	29812	18158304
mmu-miR-122	mmu-mir-122	18	Dut	110074	19891584
mmu-miR-122	mmu-mir-122	18	Lgals3	16854	20960104
mmu-miR-122	mmu-mir-122	18	Gys1	14936	16459310
mmu-miR-122	mmu-mir-122	18	Ttr	22139	19584283
mmu-miR-122	mmu-mir-122	18	Met	17295	20392846
mmu-miR-122	mmu-mir-122	18	Gpx7	67305	18438401
mmu-miR-122	mmu-mir-122	18	Adam17	11491	19296470
mmu-miR-122	mmu-mir-122	18	Aldoa	11674	18158304
mmu-miR-122	mmu-mir-122	18	Hmgcr	15357	19846523
mmu-miR-122	mmu-mir-122	18	Srebf1	20787	20943752
mmu-miR-122	mmu-mir-122	18	P4ha1	18451	16459310
mmu-miR-122	mmu-mir-122	18	Ppara	19013	19487572
mmu-miR-122	mmu-mir-122	18	Fgf15	14170	20351063
mmu-miR-122	mmu-mir-122	18	Slc7a3	11989	19296470
mmu-miR-122	mmu-mir-122	18	Bckdk	12041	18158304
mmu-miR-122	mmu-mir-122	18	Igf2	16002	19835573
mmu-miR-122	mmu-mir-122	18	Foxa2	15376	20842632
mmu-miR-122	mmu-mir-122	18	Ccng1	12450	16459310
mmu-miR-122	mmu-mir-122	18	Tgfbr1	21812	19487572
mmu-miR-122	mmu-mir-122	18	Bcl2l2	12050	20150764
mmu-miR-122	mmu-mir-122	18	Slc7a1	11987	19067360
mmu-miR-122	mmu-mir-122	18	Ifnb1	15977	17943132
mmu-miR-122	mmu-mir-122	18	Cpt1a	12894	19835573
mmu-miR-122	mmu-mir-122	18	Hnf4a	15378	20842632
mmu-miR-122	mmu-mir-122	18	Slc7a1	11987	16459310
mmu-miR-122	mmu-mir-122	18	Ddc	13195	19487572
mmu-miR-122	mmu-mir-122	18	Ccng1	12450	20150764
mmu-miR-122	mmu-mir-122	18	Sp1	20683	19067360
mmu-miR-122	mmu-mir-122	18	Elavl4	15572	17381334
mmu-miR-122	mmu-mir-122	18	Igf1r	16001	19726678
mmu-miR-122	mmu-mir-122	18	Tnf	21926	20678445
mmu-miR-122	mmu-mir-122	18	Tmed3	66111	16258535
mmu-miR-122	mmu-mir-122	18	Rcan1	54720	19487572
mmu-miR-122	mmu-mir-122	18	Spic	20728	20150764
mmu-miR-122	mmu-mir-122	18	Bcl2	12043	18692484
mmu-miR-122	mmu-mir-122	18	Hamp1	84506	21364282
mmu-miR-122	mmu-mir-122	18	Git1	216963	17381334
mmu-miR-122	mmu-mir-122	18	Srf	20807	19726678
mmu-miR-122	mmu-mir-122	18	Gpt	76282	20678445
mmu-miR-122	mmu-mir-122	18	Bach1	12013	17919492
mmu-miR-122	mmu-mir-122	18	Smarcd1	83797	19487572
mmu-miR-122	mmu-mir-122	18	Cpt1a	12894	20124555
mmu-miR-122	mmu-mir-122	18	Bcl2l2	12050	18692484
mmu-miR-122	mmu-mir-122	18	Itpa	16434	21329391
mmu-miR-122	mmu-mir-122	18	Git1	216963	17381319
mmu-miR-122	mmu-mir-122	18	Pten	19211	19711427
mmu-miR-122	mmu-mir-122	18	Hmox1	15368	20633528
mmu-miR-122	mmu-mir-122	18	Brip1	237911	17919492
mmu-miR-122	mmu-mir-122	18	Mir16	56209	19487572
mmu-miR-122	mmu-mir-122	18	Fas	14102	20124555
mmu-miR-122	mmu-mir-122	18	Casp3	12367	18692484
mmu-miR-122	mmu-mir-122	18	Dusp9	75590	21253009
mmu-miR-122	mmu-mir-122	18	Slc7a1	11987	17179747
mmu-miR-122	mmu-mir-122	18	Scpep1	74617	19706194
mmu-miR-1	mmu-mir-1-1	2	Bcl2l11	12125	18676839
mmu-miR-1	mmu-mir-1-1	2	H2afx	15270	17369397
mmu-miR-1	mmu-mir-1-1	2	Frap1	56717	20566686
mmu-miR-1	mmu-mir-1-1	2	Itch	16396	19074548
mmu-miR-1	mmu-mir-1-1	2	Mstn	17700	16751773
mmu-miR-1	mmu-mir-1-1	2	Met	17295	19620785
mmu-miR-1	mmu-mir-1-1	2	Il12a	16159	19342679
mmu-miR-1	mmu-mir-1-1	2	Tnnc1	21924	18158990
mmu-miR-1	mmu-mir-1-1	2	Gja3	14611	17062625
mmu-miR-1	mmu-mir-1-1	2	Igf1	16000	19933931
mmu-miR-1	mmu-mir-1-1	2	Cald1	109624	19015276
mmu-miR-1	mmu-mir-1-1	2	Hoxb4	15412	15361871
mmu-miR-1	mmu-mir-1-1	2	Hand2	15111	20974915
mmu-miR-1	mmu-mir-1-1	2	Jarid2	16468	19229884
mmu-miR-1	mmu-mir-1-1	2	Hand2	15111	17397913
mmu-miR-1	mmu-mir-1-1	2	Myh7	140781	19726871
mmu-miR-1	mmu-mir-1-1	2	Srf	20807	19004760
mmu-miR-1	mmu-mir-1-1	2	Fgf21	56636	17369397
mmu-miR-1	mmu-mir-1-1	2	Hnrnpu	51810	19586368
mmu-miR-1	mmu-mir-1-1	2	Cdkn1a	12575	18676839
mmu-miR-1	mmu-mir-1-1	2	Mos	17451	17369397
mmu-miR-1	mmu-mir-1-1	2	Fst	14313	20566686
mmu-miR-1	mmu-mir-1-1	2	Srf	20807	19015276
mmu-miR-1	mmu-mir-1-1	2	Srf	20807	16380711
mmu-miR-1	mmu-mir-1-1	2	Stat6	20852	19342679
mmu-miR-1	mmu-mir-1-1	2	Gata6	14465	18023168
mmu-miR-1	mmu-mir-1-1	2	Gja1	14609	17062625
mmu-miR-1	mmu-mir-1-1	2	Foxo3	56484	19933931
mmu-miR-1	mmu-mir-1-1	2	Acta2	11475	19015276
mmu-miR-1	mmu-mir-1-1	2	Hoxb8	15416	15361871
mmu-miR-1	mmu-mir-1-1	2	Bcl2	12043	20959496
mmu-miR-1	mmu-mir-1-1	2	Nos2	18126	19213952
mmu-miR-1	mmu-mir-1-1	2	Kcnd2	16508	17397913
mmu-miR-1	mmu-mir-1-1	2	Mstn	17700	19726871
mmu-miR-1	mmu-mir-1-1	2	Ucp1	22227	18937285
mmu-miR-1	mmu-mir-1-1	2	Mt1	17748	17369397
mmu-miR-1	mmu-mir-1-1	2	Npy	109648	19586368
mmu-miR-1	mmu-mir-1-1	2	Mcm7	17220	18676839
mmu-miR-1	mmu-mir-1-1	2	Lin28	83557	20413612
mmu-miR-1	mmu-mir-1-1	2	Acta2	11475	20458751
mmu-miR-1	mmu-mir-1-1	2	Ccnd2	12444	19015276
mmu-miR-1	mmu-mir-1-1	2	Srf	20807	15951802
mmu-miR-1	mmu-mir-1-1	2	Il13ra1	16164	19342679
mmu-miR-1	mmu-mir-1-1	2	Srf	20807	18023168
mmu-miR-1	mmu-mir-1-1	2	Csf1	12977	14697198
mmu-miR-1	mmu-mir-1-1	2	Igf1r	16001	19933931
mmu-miR-1	mmu-mir-1-1	2	Kcnh2	16511	19015276
mmu-miR-1	mmu-mir-1-1	2	Ccne1	12447	17369397
mmu-miR-1	mmu-mir-1-1	2	Fasl	14103	20959496
mmu-miR-1	mmu-mir-1-1	2	Nos3	18127	19213952
mmu-miR-1	mmu-mir-1-1	2	Mstn	17700	17381315
mmu-miR-1	mmu-mir-1-1	2	Des	13346	19726871
mmu-miR-1	mmu-mir-1-1	2	Prph2	19133	18834879
mmu-miR-1	mmu-mir-1-1	2	Ccnb2	12442	17369397
mmu-miR-1	mmu-mir-1-1	2	Lsamp	268890	19586368
mmu-miR-1	mmu-mir-1-1	2	Nsg1	18196	18676839
mmu-miR-1	mmu-mir-1-1	2	Vcl	22330	18256189
mmu-miR-1	mmu-mir-1-1	2	Srf	20807	20458751
mmu-miR-1	mmu-mir-1-1	2	Cnn1	12797	19015276
mmu-miR-1	mmu-mir-1-1	2	Hand2	15111	15951802
mmu-miR-1	mmu-mir-1-1	2	Hgf	15234	21311168
mmu-miR-1	mmu-mir-1-1	2	Cdkn1a	12575	19229884
mmu-miR-1	mmu-mir-1-1	2	Whsc2	24116	17468766
mmu-miR-1	mmu-mir-1-1	2	Dll1	13388	14697198
mmu-miR-1	mmu-mir-1-1	2	Pms2	18861	19922656
[truncated: 135 more rows]
