# Supplementary material for: Differential Expression of MicroRNAs in Adipose Tissue after Long-Term High-Fat Diet-Induced Obesity in Mice
Source: PLoS One. 2012 Apr 4;7(4):e34872. doi: 10.1371/journal.pone.0034872 (PMC3319598; doi:10.1371/journal.pone.0034872)
Supplement: Table S2 — Target genes of the upregulated miRNAs and the enriched processes in which they participate. (XLS) [file pone.0034872.s008.xls]

## Sheet: Φύλλο1
TARGET GENES OF THE UP-REGULATED miRNAS AND THE ENRICHED PROCESSES IN WHICH THEY PARTICIPATE
The results for each enriched GO category are listed in this table. For each GO category, the first row lists its sub-root (biological process, molecular function, or cellular component), category name, and corresponding GO ID. The second row lists number of reference genes in the category (C), number of genes in the gene set and also in the category (O), expected number in the category (E), Rati…
biological process----system development----GO:0048731
C=1985;O=159;E=43.77;R=3.63;rawP=1.87e-55;adjP=3.27e-52
19697	NA	19697	ENSMUSG00000024927	Rela	v-rel reticuloendotheliosis viral oncogene homolog A (avian)
17196	NA	17196	ENSMUSG00000041607	Mbp	myelin basic protein
18999	NA	18999	ENSMUSG00000024406	Pou5f1	POU domain, class 5, transcription factor 1
17127	NA	17127	ENSMUSG00000032402	Smad3	MAD homolog 3 (Drosophila)
26416	NA	26416	ENSMUSG00000053436	Mapk14	mitogen-activated protein kinase 14
12501	NA	12501	ENSMUSG00000032093	Cd3e	CD3 antigen, epsilon polypeptide
13982	NA	13982	ENSMUSG00000019768	Esr1	estrogen receptor 1 (alpha)
16157	NA	16157	ENSMUSG00000073889	Il11ra1	interleukin 11 receptor, alpha chain 1
12043	NA	12043	ENSMUSG00000057329	Bcl2	B-cell leukemia/lymphoma 2
19374	NA	19374	ENSMUSG00000032864	Rag2	recombination activating gene 2
18091	NA	18091	ENSMUSG00000015579	Nkx2-5	NK2 transcription factor related, locus 5 (Drosophila)
12576	NA	12576	ENSMUSG00000003031	Cdkn1b	cyclin-dependent kinase inhibitor 1B
11852	NA	11852	ENSMUSG00000054364	Rhob	ras homolog gene family, member B
74754	NA	74754	ENSMUSG00000034926	Dhcr24	24-dehydrocholesterol reductase
20371	NA	20371	ENSMUSG00000039521	Foxp3	forkhead box P3
12159	NA	12159	ENSMUSG00000021835	Bmp4	bone morphogenetic protein 4
14281	NA	14281	ENSMUSG00000021250	Fos	FBJ osteosarcoma oncogene
18012	NA	18012	ENSMUSG00000034701	Neurod1	neurogenic differentiation 1
21813	NA	21813	ENSMUSG00000032440	Tgfbr2	transforming growth factor, beta receptor II
17129	NA	17129	ENSMUSG00000021540	Smad5	MAD homolog 5 (Drosophila)
13388	NA	13388	ENSMUSG00000014773	Dll1	delta-like 1 (Drosophila)
26395	NA	26395	ENSMUSG00000004936	Map2k1	mitogen-activated protein kinase kinase 1
18127	NA	18127	ENSMUSG00000028978	Nos3	nitric oxide synthase 3, endothelial cell
71950	NA	71950	ENSMUSG00000012396	Nanog	Nanog homeobox
20683	NA	20683	ENSMUSG00000001280	Sp1	trans-acting transcription factor 1
12367	NA	12367	ENSMUSG00000031628	Casp3	caspase 3
19013	NA	19013	ENSMUSG00000022383	Ppara	peroxisome proliferator activated receptor alpha
19219	NA	19219	ENSMUSG00000039942	Ptger4	prostaglandin E receptor 4 (subtype EP4)
14256	NA	14256	ENSMUSG00000074129	Flt3l	FMS-like tyrosine kinase 3 ligand
53620	NA	53620	ENSMUSG00000073002	Vamp5	vesicle-associated membrane protein 5
14102	NA	14102	ENSMUSG00000024778	Fas	Fas (TNF receptor superfamily member 6)
18033	NA	18033	ENSMUSG00000028163	Nfkb1	nuclear factor of kappa light polypeptide gene enhancer in B-cells 1, p105
17390	NA	17390	ENSMUSG00000031740	Mmp2	matrix metallopeptidase 2
12168	NA	12168	ENSMUSG00000067336	Bmpr2	bone morphogenic protein receptor, type II (serine/threonine kinase)
18126	NA	18126	ENSMUSG00000020826	Nos2	nitric oxide synthase 2, inducible
13649	NA	13649	ENSMUSG00000020122	Egfr	epidermal growth factor receptor
14265	NA	14265	ENSMUSG00000000838	Fmr1	fragile X mental retardation syndrome 1 homolog
18222	NA	18222	ENSMUSG00000021224	Numb	numb gene homolog (Drosophila)
17339	NA	17339	ENSMUSG00000025389	Mip	major intrinsic protein of eye lens fiber
17131	NA	17131	ENSMUSG00000025880	Smad7	MAD homolog 7 (Drosophila)
12578	NA	12578	ENSMUSG00000044303	Cdkn2a	cyclin-dependent kinase inhibitor 2A
18088	NA	18088	ENSMUSG00000027434	Nkx2-2	NK2 transcription factor related, locus 2 (Drosophila)
20589	NA	20589	ENSMUSG00000024831	Ighmbp2	immunoglobulin mu binding protein 2
13653	NA	13653	ENSMUSG00000038418	Egr1	early growth response 1
13844	NA	13844	ENSMUSG00000028664	Ephb2	Eph receptor B2
56351	NA	56351	ENSMUSG00000071072	Ptges3	prostaglandin E synthase 3 (cytosolic)
17386	NA	17386	ENSMUSG00000050578	Mmp13	matrix metallopeptidase 13
14595	NA	14595	ENSMUSG00000028413	B4galt1	UDP-Gal:betaGlcNAc beta 1,4- galactosyltransferase, polypeptide 1
13175	NA	13175	ENSMUSG00000027797	Dclk1	doublecortin-like kinase 1
99377	NA	99377	ENSMUSG00000027547	Sall4	sal-like 4 (Drosophila)
235320	NA	235320	ENSMUSG00000066687	Zbtb16	zinc finger and BTB domain containing 16
15452	NA	15452	ENSMUSG00000025630	Hprt1	hypoxanthine guanine phosphoribosyl transferase 1
12577	NA	12577	ENSMUSG00000037664	Cdkn1c	cyclin-dependent kinase inhibitor 1C (P57)
14103	NA	14103	ENSMUSG00000000817	Fasl	Fas ligand (TNF superfamily, member 6)
16392	NA	16392	ENSMUSG00000042258	Isl1	ISL1 transcription factor, LIM/homeodomain
18109	NA	18109	ENSMUSG00000037169	Mycn	v-myc myelocytomatosis viral related oncogene, neuroblastoma derived (avian)
192119	NA	192119	ENSMUSG00000041415	Dicer1	Dicer1, Dcr-1 homolog (Drosophila)
11607	NA	11607	ENSMUSG00000049115	Agtr1a	angiotensin II receptor, type 1a
18053	NA	18053	ENSMUSG00000000120	Ngfr	nerve growth factor receptor (TNFR superfamily, member 16)
13386	NA	13386	ENSMUSG00000040856	Dlk1	delta-like 1 homolog (Drosophila)
12394	NA	12394	ENSMUSG00000022952	Runx1	runt related transcription factor 1
12608	NA	12608	ENSMUSG00000056501	Cebpb	CCAAT/enhancer binding protein (C/EBP), beta
12550	NA	12550	ENSMUSG00000000303	Cdh1	cadherin 1
19264	NA	19264	ENSMUSG00000026395	Ptprc	protein tyrosine phosphatase, receptor type, C
17126	NA	17126	ENSMUSG00000024563	Smad2	MAD homolog 2 (Drosophila)
14173	NA	14173	ENSMUSG00000037225	Fgf2	fibroblast growth factor 2
193034	NA	193034	ENSMUSG00000005952	Trpv1	transient receptor potential cation channel, subfamily V, member 1
68585	NA	68585	ENSMUSG00000020458	Rtn4	reticulon 4
21926	NA	21926	ENSMUSG00000024401	Tnf	tumor necrosis factor
12167	NA	12167	ENSMUSG00000052430	Bmpr1b	bone morphogenetic protein receptor, type 1B
14182	NA	14182	ENSMUSG00000031565	Fgfr1	fibroblast growth factor receptor 1
12504	NA	12504	ENSMUSG00000023274	Cd4	CD4 antigen
16449	NA	16449	ENSMUSG00000027276	Jag1	jagged 1
18131	NA	18131	ENSMUSG00000038146	Notch3	Notch gene homolog 3 (Drosophila)
16400	NA	16400	ENSMUSG00000001507	Itga3	integrin alpha 3
16450	NA	16450	ENSMUSG00000002799	Jag2	jagged 2
19645	NA	19645	ENSMUSG00000022105	Rb1	retinoblastoma 1
12151	NA	12151	ENSMUSG00000026739	Bmi1	Bmi1 polycomb ring finger oncogene
18213	NA	18213	ENSMUSG00000059146	Ntrk3	neurotrophic tyrosine kinase, receptor, type 3
11746	NA	11746	ENSMUSG00000029994	Anxa4	annexin A4
26417	NA	26417	ENSMUSG00000063065	Mapk3	mitogen-activated protein kinase 3
19211	NA	19211	ENSMUSG00000013663	Pten	phosphatase and tensin homolog
13866	NA	13866	ENSMUSG00000062312	Erbb2	v-erb-b2 erythroblastic leukemia viral oncogene homolog 2, neuro/glioblastoma derived oncogene homolog (avian)
17395	NA	17395	ENSMUSG00000017737	Mmp9	matrix metallopeptidase 9
11651	NA	11651	ENSMUSG00000001729	Akt1	thymoma viral proto-oncogene 1
17910	NA	17910	ENSMUSG00000042678	Myo15	myosin XV
12767	NA	12767	ENSMUSG00000045382	Cxcr4	chemokine (C-X-C motif) receptor 4
18096	NA	18096	ENSMUSG00000035187	Nkx6-1	NK6 homeobox 1
22408	NA	22408	ENSMUSG00000022997	Wnt1	wingless-related MMTV integration site 1
16653	NA	16653	ENSMUSG00000030265	Kras	v-Ki-ras2 Kirsten rat sarcoma viral oncogene homolog
14609	NA	14609	ENSMUSG00000050953	Gja1	gap junction protein, alpha 1
21412	NA	21412	ENSMUSG00000045680	Tcf21	transcription factor 21
21405	NA	21405	ENSMUSG00000029556	Hnf1a	HNF1 homeobox A
11816	NA	11816	ENSMUSG00000002985	Apoe	apolipoprotein E
16000	NA	16000	ENSMUSG00000020053	Igf1	insulin-like growth factor 1
19411	NA	19411	ENSMUSG00000001288	Rarg	retinoic acid receptor, gamma
22329	NA	22329	ENSMUSG00000027962	Vcam1	vascular cell adhesion molecule 1
20375	NA	20375	ENSMUSG00000002111	Sfpi1	SFFV proviral integration 1
20852	NA	20852	ENSMUSG00000002147	Stat6	signal transducer and activator of transcription 6
54720	NA	54720	ENSMUSG00000022951	Rcan1	regulator of calcineurin 1
22416	NA	22416	ENSMUSG00000009900	Wnt3a	wingless-related MMTV integration site 3A
22632	NA	22632	ENSMUSG00000021264	Yy1	YY1 transcription factor
18747	NA	18747	ENSMUSG00000005469	Prkaca	protein kinase, cAMP dependent, catalytic, alpha
15978	NA	15978	ENSMUSG00000055170	Ifng	interferon gamma
22346	NA	22346	ENSMUSG00000033933	Vhl	von Hippel-Lindau syndrome
17295	NA	17295	ENSMUSG00000009376	Met	met proto-oncogene
18263	NA	18263	ENSMUSG00000011179	Odc1	ornithine decarboxylase, structural 1
15234	NA	15234	ENSMUSG00000028864	Hgf	hepatocyte growth factor
24063	NA	24063	ENSMUSG00000037211	Spry1	sprouty homolog 1 (Drosophila)
24064	NA	24064	ENSMUSG00000022114	Spry2	sprouty homolog 2 (Drosophila)
20315	NA	20315	ENSMUSG00000061353	Cxcl12	chemokine (C-X-C motif) ligand 12
11477	NA	11477	ENSMUSG00000026836	Acvr1	activin A receptor, type 1
12125	NA	12125	ENSMUSG00000027381	Bcl2l11	BCL2-like 11 (apoptosis facilitator)
12799	NA	12799	ENSMUSG00000006782	Cnp	2',3'-cyclic nucleotide 3' phosphodiesterase
12048	NA	12048	ENSMUSG00000007659	Bcl2l1	BCL2-like 1
21812	NA	21812	ENSMUSG00000007613	Tgfbr1	transforming growth factor, beta receptor I
21345	NA	21345	ENSMUSG00000032085	Tagln	transgelin
15376	NA	15376	ENSMUSG00000037025	Foxa2	forkhead box A2
14178	NA	14178	ENSMUSG00000027208	Fgf7	fibroblast growth factor 7
12667	NA	12667	ENSMUSG00000006958	Chrd	chordin
14634	NA	14634	ENSMUSG00000021318	Gli3	GLI-Kruppel family member GLI3
22059	NA	22059	ENSMUSG00000059552	Trp53	transformation related protein 53
18609	NA	18609	ENSMUSG00000029644	Pdx1	pancreatic and duodenal homeobox 1
12442	NA	12442	ENSMUSG00000032218	Ccnb2	cyclin B2
20724	NA	20724	ENSMUSG00000067006	Serpinb5	serine (or cysteine) peptidase inhibitor, clade B, member 5
15251	NA	15251	ENSMUSG00000021109	Hif1a	hypoxia inducible factor 1, alpha subunit
16468	NA	16468	ENSMUSG00000038518	Jarid2	jumonji, AT rich interactive domain 2
12912	NA	12912	ENSMUSG00000025958	Creb1	cAMP responsive element binding protein 1
16765	NA	16765	ENSMUSG00000028832	Stmn1	stathmin 1
12166	NA	12166	ENSMUSG00000021796	Bmpr1a	bone morphogenetic protein receptor, type 1A
20674	NA	20674	ENSMUSG00000074637	Sox2	SRY-box containing gene 2
18858	NA	18858	ENSMUSG00000018217	Pmp22	peripheral myelin protein 22
22034	NA	22034	ENSMUSG00000027164	Traf6	TNF receptor-associated factor 6
11838	NA	11838	ENSMUSG00000022602	Arc	activity regulated cytoskeletal-associated protein
16476	NA	16476	ENSMUSG00000052684	Jun	Jun oncogene
14254	NA	14254	ENSMUSG00000029648	Flt1	FMS-like tyrosine kinase 1
12227	NA	12227	ENSMUSG00000020423	Btg2	B-cell translocation gene 2, anti-proliferative
22773	NA	22773	ENSMUSG00000067860	Zic3	zinc finger protein of the cerebellum 3
19073	NA	19073	ENSMUSG00000020077	Srgn	serglycin
11789	NA	11789	ENSMUSG00000005871	Apc	adenomatosis polyposis coli
22160	NA	22160	ENSMUSG00000035799	Twist1	twist homolog 1 (Drosophila)
11925	NA	11925	ENSMUSG00000044312	Neurog3	neurogenin 3
19701	NA	19701	ENSMUSG00000070645	Ren1	renin 1 structural
16412	NA	16412	ENSMUSG00000025809	Itgb1	integrin beta 1 (fibronectin receptor beta)
20850	NA	20850	ENSMUSG00000004043	Stat5a	signal transducer and activator of transcription 5A
20848	NA	20848	ENSMUSG00000004040	Stat3	signal transducer and activator of transcription 3
16193	NA	16193	ENSMUSG00000025746	Il6	interleukin 6
18992	NA	18992	ENSMUSG00000052621	Pou3f2	POU domain, class 3, transcription factor 2
20807	NA	20807	ENSMUSG00000015605	Srf	serum response factor
26413	NA	26413	ENSMUSG00000063358	Mapk1	mitogen-activated protein kinase 1
21943	NA	21943	ENSMUSG00000022015	Tnfsf11	tumor necrosis factor (ligand) superfamily, member 11
11727	NA	11727	ENSMUSG00000072115	Ang	angiogenin, ribonuclease, RNase A family, 5
17128	NA	17128	ENSMUSG00000024515	Smad4	MAD homolog 4 (Drosophila)
12018	NA	12018	ENSMUSG00000057789	Bak1	BCL2-antagonist/killer 1
22003	NA	22003	ENSMUSG00000032366	Tpm1	tropomyosin 1, alpha
19225	NA	19225	ENSMUSG00000032487	Ptgs2	prostaglandin-endoperoxide synthase 2
21417	NA	21417	ENSMUSG00000024238	Zeb1	zinc finger E-box binding homeobox 1
12505	NA	12505	ENSMUSG00000005087	Cd44	CD44 antigen
14165	NA	14165	ENSMUSG00000021732	Fgf10	fibroblast growth factor 10
biological process----positive regulation of biological process----GO:0048518
C=1264;O=127;E=27.87;R=4.56;rawP=4.61e-53;adjP=8.06e-50
19697	NA	19697	ENSMUSG00000024927	Rela	v-rel reticuloendotheliosis viral oncogene homolog A (avian)
15510	NA	15510	ENSMUSG00000025980	Hspd1	heat shock protein 1 (chaperonin)
11651	NA	11651	ENSMUSG00000001729	Akt1	thymoma viral proto-oncogene 1
17395	NA	17395	ENSMUSG00000017737	Mmp9	matrix metallopeptidase 9
56636	NA	56636	ENSMUSG00000030827	Fgf21	fibroblast growth factor 21
12519	NA	12519	ENSMUSG00000075122	Cd80	CD80 antigen
56717	NA	56717	ENSMUSG00000028991	Mtor	mechanistic target of rapamycin (serine/threonine kinase)
18999	NA	18999	ENSMUSG00000024406	Pou5f1	POU domain, class 5, transcription factor 1
17127	NA	17127	ENSMUSG00000032402	Smad3	MAD homolog 3 (Drosophila)
26416	NA	26416	ENSMUSG00000053436	Mapk14	mitogen-activated protein kinase 14
18096	NA	18096	ENSMUSG00000035187	Nkx6-1	NK6 homeobox 1
12501	NA	12501	ENSMUSG00000032093	Cd3e	CD3 antigen, epsilon polypeptide
13982	NA	13982	ENSMUSG00000019768	Esr1	estrogen receptor 1 (alpha)
16653	NA	16653	ENSMUSG00000030265	Kras	v-Ki-ras2 Kirsten rat sarcoma viral oncogene homolog
16157	NA	16157	ENSMUSG00000073889	Il11ra1	interleukin 11 receptor, alpha chain 1
12043	NA	12043	ENSMUSG00000057329	Bcl2	B-cell leukemia/lymphoma 2
21412	NA	21412	ENSMUSG00000045680	Tcf21	transcription factor 21
14609	NA	14609	ENSMUSG00000050953	Gja1	gap junction protein, alpha 1
80903	NA	80903	ENSMUSG00000031230	Fgf16	fibroblast growth factor 16
19374	NA	19374	ENSMUSG00000032864	Rag2	recombination activating gene 2
18091	NA	18091	ENSMUSG00000015579	Nkx2-5	NK2 transcription factor related, locus 5 (Drosophila)
21405	NA	21405	ENSMUSG00000029556	Hnf1a	HNF1 homeobox A
12576	NA	12576	ENSMUSG00000003031	Cdkn1b	cyclin-dependent kinase inhibitor 1B
12721	NA	12721	ENSMUSG00000030707	Coro1a	coronin, actin binding protein 1A
20371	NA	20371	ENSMUSG00000039521	Foxp3	forkhead box P3
12159	NA	12159	ENSMUSG00000021835	Bmp4	bone morphogenetic protein 4
16000	NA	16000	ENSMUSG00000020053	Igf1	insulin-like growth factor 1
19411	NA	19411	ENSMUSG00000001288	Rarg	retinoic acid receptor, gamma
20375	NA	20375	ENSMUSG00000002111	Sfpi1	SFFV proviral integration 1
14281	NA	14281	ENSMUSG00000021250	Fos	FBJ osteosarcoma oncogene
18012	NA	18012	ENSMUSG00000034701	Neurod1	neurogenic differentiation 1
20852	NA	20852	ENSMUSG00000002147	Stat6	signal transducer and activator of transcription 6
21813	NA	21813	ENSMUSG00000032440	Tgfbr2	transforming growth factor, beta receptor II
16179	NA	16179	ENSMUSG00000031392	Irak1	interleukin-1 receptor-associated kinase 1
17129	NA	17129	ENSMUSG00000021540	Smad5	MAD homolog 5 (Drosophila)
15978	NA	15978	ENSMUSG00000055170	Ifng	interferon gamma
18747	NA	18747	ENSMUSG00000005469	Prkaca	protein kinase, cAMP dependent, catalytic, alpha
26395	NA	26395	ENSMUSG00000004936	Map2k1	mitogen-activated protein kinase kinase 1
18127	NA	18127	ENSMUSG00000028978	Nos3	nitric oxide synthase 3, endothelial cell
71950	NA	71950	ENSMUSG00000012396	Nanog	Nanog homeobox
20683	NA	20683	ENSMUSG00000001280	Sp1	trans-acting transcription factor 1
18263	NA	18263	ENSMUSG00000011179	Odc1	ornithine decarboxylase, structural 1
23871	NA	23871	ENSMUSG00000032035	Ets1	E26 avian leukemia oncogene 1, 5' domain
12367	NA	12367	ENSMUSG00000031628	Casp3	caspase 3
142980	NA	142980	ENSMUSG00000031639	Tlr3	toll-like receptor 3
18027	NA	18027	ENSMUSG00000028565	Nfia	nuclear factor I/A
19013	NA	19013	ENSMUSG00000022383	Ppara	peroxisome proliferator activated receptor alpha
14256	NA	14256	ENSMUSG00000074129	Flt3l	FMS-like tyrosine kinase 3 ligand
20315	NA	20315	ENSMUSG00000061353	Cxcl12	chemokine (C-X-C motif) ligand 12
14102	NA	14102	ENSMUSG00000024778	Fas	Fas (TNF receptor superfamily member 6)
12125	NA	12125	ENSMUSG00000027381	Bcl2l11	BCL2-like 11 (apoptosis facilitator)
192236	NA	192236	ENSMUSG00000025188	Hps1	Hermansky-Pudlak syndrome 1 homolog (human)
18033	NA	18033	ENSMUSG00000028163	Nfkb1	nuclear factor of kappa light polypeptide gene enhancer in B-cells 1, p105
12048	NA	12048	ENSMUSG00000007659	Bcl2l1	BCL2-like 1
21812	NA	21812	ENSMUSG00000007613	Tgfbr1	transforming growth factor, beta receptor I
12168	NA	12168	ENSMUSG00000067336	Bmpr2	bone morphogenic protein receptor, type II (serine/threonine kinase)
13649	NA	13649	ENSMUSG00000020122	Egfr	epidermal growth factor receptor
17874	NA	17874	ENSMUSG00000032508	Myd88	myeloid differentiation primary response gene 88
15376	NA	15376	ENSMUSG00000037025	Foxa2	forkhead box A2
14178	NA	14178	ENSMUSG00000027208	Fgf7	fibroblast growth factor 7
14634	NA	14634	ENSMUSG00000021318	Gli3	GLI-Kruppel family member GLI3
12578	NA	12578	ENSMUSG00000044303	Cdkn2a	cyclin-dependent kinase inhibitor 2A
18088	NA	18088	ENSMUSG00000027434	Nkx2-2	NK2 transcription factor related, locus 2 (Drosophila)
17242	NA	17242	ENSMUSG00000027239	Mdk	midkine
58801	NA	58801	ENSMUSG00000024521	Pmaip1	phorbol-12-myristate-13-acetate-induced protein 1
23830	NA	23830	ENSMUSG00000026270	Capn10	calpain 10
18609	NA	18609	ENSMUSG00000029644	Pdx1	pancreatic and duodenal homeobox 1
22059	NA	22059	ENSMUSG00000059552	Trp53	transformation related protein 53
13844	NA	13844	ENSMUSG00000028664	Ephb2	Eph receptor B2
15461	NA	15461	ENSMUSG00000025499	Hras1	Harvey rat sarcoma virus oncogene 1
14595	NA	14595	ENSMUSG00000028413	B4galt1	UDP-Gal:betaGlcNAc beta 1,4- galactosyltransferase, polypeptide 1
99377	NA	99377	ENSMUSG00000027547	Sall4	sal-like 4 (Drosophila)
235320	NA	235320	ENSMUSG00000066687	Zbtb16	zinc finger and BTB domain containing 16
67245	NA	67245	ENSMUSG00000020134	Peli1	pellino 1
27401	NA	27401	ENSMUSG00000054115	Skp2	S-phase kinase-associated protein 2 (p45)
15370	NA	15370	ENSMUSG00000023034	Nr4a1	nuclear receptor subfamily 4, group A, member 1
15452	NA	15452	ENSMUSG00000025630	Hprt1	hypoxanthine guanine phosphoribosyl transferase 1
15251	NA	15251	ENSMUSG00000021109	Hif1a	hypoxia inducible factor 1, alpha subunit
14103	NA	14103	ENSMUSG00000000817	Fasl	Fas ligand (TNF superfamily, member 6)
16392	NA	16392	ENSMUSG00000042258	Isl1	ISL1 transcription factor, LIM/homeodomain
12428	NA	12428	ENSMUSG00000027715	Ccna2	cyclin A2
21898	NA	21898	ENSMUSG00000039005	Tlr4	toll-like receptor 4
12912	NA	12912	ENSMUSG00000025958	Creb1	cAMP responsive element binding protein 1
16765	NA	16765	ENSMUSG00000028832	Stmn1	stathmin 1
66277	NA	66277	ENSMUSG00000030087	Klf15	Kruppel-like factor 15
12166	NA	12166	ENSMUSG00000021796	Bmpr1a	bone morphogenetic protein receptor, type 1A
20674	NA	20674	ENSMUSG00000074637	Sox2	SRY-box containing gene 2
22034	NA	22034	ENSMUSG00000027164	Traf6	TNF receptor-associated factor 6
16396	NA	16396	ENSMUSG00000027598	Itch	itchy, E3 ubiquitin protein ligase
18109	NA	18109	ENSMUSG00000037169	Mycn	v-myc myelocytomatosis viral related oncogene, neuroblastoma derived (avian)
16476	NA	16476	ENSMUSG00000052684	Jun	Jun oncogene
18053	NA	18053	ENSMUSG00000000120	Ngfr	nerve growth factor receptor (TNFR superfamily, member 16)
22773	NA	22773	ENSMUSG00000067860	Zic3	zinc finger protein of the cerebellum 3
11789	NA	11789	ENSMUSG00000005871	Apc	adenomatosis polyposis coli
83557	NA	83557	ENSMUSG00000050966	Lin28	lin-28 homolog (C. elegans)
11925	NA	11925	ENSMUSG00000044312	Neurog3	neurogenin 3
12394	NA	12394	ENSMUSG00000022952	Runx1	runt related transcription factor 1
16159	NA	16159	ENSMUSG00000027776	Il12a	interleukin 12a
16412	NA	16412	ENSMUSG00000025809	Itgb1	integrin beta 1 (fibronectin receptor beta)
12608	NA	12608	ENSMUSG00000056501	Cebpb	CCAAT/enhancer binding protein (C/EBP), beta
20850	NA	20850	ENSMUSG00000004043	Stat5a	signal transducer and activator of transcription 5A
19264	NA	19264	ENSMUSG00000026395	Ptprc	protein tyrosine phosphatase, receptor type, C
20848	NA	20848	ENSMUSG00000004040	Stat3	signal transducer and activator of transcription 3
17126	NA	17126	ENSMUSG00000024563	Smad2	MAD homolog 2 (Drosophila)
16193	NA	16193	ENSMUSG00000025746	Il6	interleukin 6
14173	NA	14173	ENSMUSG00000037225	Fgf2	fibroblast growth factor 2
193034	NA	193034	ENSMUSG00000005952	Trpv1	transient receptor potential cation channel, subfamily V, member 1
13712	NA	13712	ENSMUSG00000009406	Elk1	ELK1, member of ETS oncogene family
18992	NA	18992	ENSMUSG00000052621	Pou3f2	POU domain, class 3, transcription factor 2
20807	NA	20807	ENSMUSG00000015605	Srf	serum response factor
26413	NA	26413	ENSMUSG00000063358	Mapk1	mitogen-activated protein kinase 1
21926	NA	21926	ENSMUSG00000024401	Tnf	tumor necrosis factor
21943	NA	21943	ENSMUSG00000022015	Tnfsf11	tumor necrosis factor (ligand) superfamily, member 11
17128	NA	17128	ENSMUSG00000024515	Smad4	MAD homolog 4 (Drosophila)
14182	NA	14182	ENSMUSG00000031565	Fgfr1	fibroblast growth factor receptor 1
12018	NA	12018	ENSMUSG00000057789	Bak1	BCL2-antagonist/killer 1
22003	NA	22003	ENSMUSG00000032366	Tpm1	tropomyosin 1, alpha
12504	NA	12504	ENSMUSG00000023274	Cd4	CD4 antigen
16449	NA	16449	ENSMUSG00000027276	Jag1	jagged 1
21417	NA	21417	ENSMUSG00000024238	Zeb1	zinc finger E-box binding homeobox 1
12575	NA	12575	ENSMUSG00000023067	Cdkn1a	cyclin-dependent kinase inhibitor 1A (P21)
12371	NA	12371	ENSMUSG00000028914	Casp9	caspase 9
19645	NA	19645	ENSMUSG00000022105	Rb1	retinoblastoma 1
18213	NA	18213	ENSMUSG00000059146	Ntrk3	neurotrophic tyrosine kinase, receptor, type 3
19211	NA	19211	ENSMUSG00000013663	Pten	phosphatase and tensin homolog
14165	NA	14165	ENSMUSG00000021732	Fgf10	fibroblast growth factor 10
13207	NA	13207	ENSMUSG00000020719	Ddx5	DEAD (Asp-Glu-Ala-Asp) box polypeptide 5
biological process----organ development----GO:0048513
C=1659;O=143;E=36.58;R=3.91;rawP=1.65e-52;adjP=2.89e-49
19697	NA	19697	ENSMUSG00000024927	Rela	v-rel reticuloendotheliosis viral oncogene homolog A (avian)
18999	NA	18999	ENSMUSG00000024406	Pou5f1	POU domain, class 5, transcription factor 1
17127	NA	17127	ENSMUSG00000032402	Smad3	MAD homolog 3 (Drosophila)
26416	NA	26416	ENSMUSG00000053436	Mapk14	mitogen-activated protein kinase 14
12501	NA	12501	ENSMUSG00000032093	Cd3e	CD3 antigen, epsilon polypeptide
13982	NA	13982	ENSMUSG00000019768	Esr1	estrogen receptor 1 (alpha)
16157	NA	16157	ENSMUSG00000073889	Il11ra1	interleukin 11 receptor, alpha chain 1
12043	NA	12043	ENSMUSG00000057329	Bcl2	B-cell leukemia/lymphoma 2
19374	NA	19374	ENSMUSG00000032864	Rag2	recombination activating gene 2
18091	NA	18091	ENSMUSG00000015579	Nkx2-5	NK2 transcription factor related, locus 5 (Drosophila)
12576	NA	12576	ENSMUSG00000003031	Cdkn1b	cyclin-dependent kinase inhibitor 1B
11852	NA	11852	ENSMUSG00000054364	Rhob	ras homolog gene family, member B
74754	NA	74754	ENSMUSG00000034926	Dhcr24	24-dehydrocholesterol reductase
20371	NA	20371	ENSMUSG00000039521	Foxp3	forkhead box P3
12159	NA	12159	ENSMUSG00000021835	Bmp4	bone morphogenetic protein 4
18012	NA	18012	ENSMUSG00000034701	Neurod1	neurogenic differentiation 1
21813	NA	21813	ENSMUSG00000032440	Tgfbr2	transforming growth factor, beta receptor II
17129	NA	17129	ENSMUSG00000021540	Smad5	MAD homolog 5 (Drosophila)
13388	NA	13388	ENSMUSG00000014773	Dll1	delta-like 1 (Drosophila)
26395	NA	26395	ENSMUSG00000004936	Map2k1	mitogen-activated protein kinase kinase 1
18127	NA	18127	ENSMUSG00000028978	Nos3	nitric oxide synthase 3, endothelial cell
71950	NA	71950	ENSMUSG00000012396	Nanog	Nanog homeobox
20683	NA	20683	ENSMUSG00000001280	Sp1	trans-acting transcription factor 1
12367	NA	12367	ENSMUSG00000031628	Casp3	caspase 3
19013	NA	19013	ENSMUSG00000022383	Ppara	peroxisome proliferator activated receptor alpha
14256	NA	14256	ENSMUSG00000074129	Flt3l	FMS-like tyrosine kinase 3 ligand
53620	NA	53620	ENSMUSG00000073002	Vamp5	vesicle-associated membrane protein 5
14102	NA	14102	ENSMUSG00000024778	Fas	Fas (TNF receptor superfamily member 6)
18033	NA	18033	ENSMUSG00000028163	Nfkb1	nuclear factor of kappa light polypeptide gene enhancer in B-cells 1, p105
17390	NA	17390	ENSMUSG00000031740	Mmp2	matrix metallopeptidase 2
12168	NA	12168	ENSMUSG00000067336	Bmpr2	bone morphogenic protein receptor, type II (serine/threonine kinase)
18126	NA	18126	ENSMUSG00000020826	Nos2	nitric oxide synthase 2, inducible
13649	NA	13649	ENSMUSG00000020122	Egfr	epidermal growth factor receptor
18222	NA	18222	ENSMUSG00000021224	Numb	numb gene homolog (Drosophila)
17339	NA	17339	ENSMUSG00000025389	Mip	major intrinsic protein of eye lens fiber
17131	NA	17131	ENSMUSG00000025880	Smad7	MAD homolog 7 (Drosophila)
12578	NA	12578	ENSMUSG00000044303	Cdkn2a	cyclin-dependent kinase inhibitor 2A
18088	NA	18088	ENSMUSG00000027434	Nkx2-2	NK2 transcription factor related, locus 2 (Drosophila)
13653	NA	13653	ENSMUSG00000038418	Egr1	early growth response 1
13844	NA	13844	ENSMUSG00000028664	Ephb2	Eph receptor B2
56351	NA	56351	ENSMUSG00000071072	Ptges3	prostaglandin E synthase 3 (cytosolic)
17386	NA	17386	ENSMUSG00000050578	Mmp13	matrix metallopeptidase 13
14595	NA	14595	ENSMUSG00000028413	B4galt1	UDP-Gal:betaGlcNAc beta 1,4- galactosyltransferase, polypeptide 1
13175	NA	13175	ENSMUSG00000027797	Dclk1	doublecortin-like kinase 1
99377	NA	99377	ENSMUSG00000027547	Sall4	sal-like 4 (Drosophila)
235320	NA	235320	ENSMUSG00000066687	Zbtb16	zinc finger and BTB domain containing 16
15452	NA	15452	ENSMUSG00000025630	Hprt1	hypoxanthine guanine phosphoribosyl transferase 1
14103	NA	14103	ENSMUSG00000000817	Fasl	Fas ligand (TNF superfamily, member 6)
16392	NA	16392	ENSMUSG00000042258	Isl1	ISL1 transcription factor, LIM/homeodomain
18109	NA	18109	ENSMUSG00000037169	Mycn	v-myc myelocytomatosis viral related oncogene, neuroblastoma derived (avian)
192119	NA	192119	ENSMUSG00000041415	Dicer1	Dicer1, Dcr-1 homolog (Drosophila)
11607	NA	11607	ENSMUSG00000049115	Agtr1a	angiotensin II receptor, type 1a
18053	NA	18053	ENSMUSG00000000120	Ngfr	nerve growth factor receptor (TNFR superfamily, member 16)
12394	NA	12394	ENSMUSG00000022952	Runx1	runt related transcription factor 1
12608	NA	12608	ENSMUSG00000056501	Cebpb	CCAAT/enhancer binding protein (C/EBP), beta
12550	NA	12550	ENSMUSG00000000303	Cdh1	cadherin 1
19264	NA	19264	ENSMUSG00000026395	Ptprc	protein tyrosine phosphatase, receptor type, C
17126	NA	17126	ENSMUSG00000024563	Smad2	MAD homolog 2 (Drosophila)
14173	NA	14173	ENSMUSG00000037225	Fgf2	fibroblast growth factor 2
193034	NA	193034	ENSMUSG00000005952	Trpv1	transient receptor potential cation channel, subfamily V, member 1
68585	NA	68585	ENSMUSG00000020458	Rtn4	reticulon 4
21926	NA	21926	ENSMUSG00000024401	Tnf	tumor necrosis factor
12167	NA	12167	ENSMUSG00000052430	Bmpr1b	bone morphogenetic protein receptor, type 1B
14182	NA	14182	ENSMUSG00000031565	Fgfr1	fibroblast growth factor receptor 1
12504	NA	12504	ENSMUSG00000023274	Cd4	CD4 antigen
16449	NA	16449	ENSMUSG00000027276	Jag1	jagged 1
18131	NA	18131	ENSMUSG00000038146	Notch3	Notch gene homolog 3 (Drosophila)
16450	NA	16450	ENSMUSG00000002799	Jag2	jagged 2
19645	NA	19645	ENSMUSG00000022105	Rb1	retinoblastoma 1
12151	NA	12151	ENSMUSG00000026739	Bmi1	Bmi1 polycomb ring finger oncogene
11746	NA	11746	ENSMUSG00000029994	Anxa4	annexin A4
26417	NA	26417	ENSMUSG00000063065	Mapk3	mitogen-activated protein kinase 3
19211	NA	19211	ENSMUSG00000013663	Pten	phosphatase and tensin homolog
13866	NA	13866	ENSMUSG00000062312	Erbb2	v-erb-b2 erythroblastic leukemia viral oncogene homolog 2, neuro/glioblastoma derived oncogene homolog (avian)
11651	NA	11651	ENSMUSG00000001729	Akt1	thymoma viral proto-oncogene 1
17910	NA	17910	ENSMUSG00000042678	Myo15	myosin XV
12767	NA	12767	ENSMUSG00000045382	Cxcr4	chemokine (C-X-C motif) receptor 4
18096	NA	18096	ENSMUSG00000035187	Nkx6-1	NK6 homeobox 1
22408	NA	22408	ENSMUSG00000022997	Wnt1	wingless-related MMTV integration site 1
16653	NA	16653	ENSMUSG00000030265	Kras	v-Ki-ras2 Kirsten rat sarcoma viral oncogene homolog
14609	NA	14609	ENSMUSG00000050953	Gja1	gap junction protein, alpha 1
21412	NA	21412	ENSMUSG00000045680	Tcf21	transcription factor 21
21405	NA	21405	ENSMUSG00000029556	Hnf1a	HNF1 homeobox A
11816	NA	11816	ENSMUSG00000002985	Apoe	apolipoprotein E
16000	NA	16000	ENSMUSG00000020053	Igf1	insulin-like growth factor 1
19411	NA	19411	ENSMUSG00000001288	Rarg	retinoic acid receptor, gamma
22329	NA	22329	ENSMUSG00000027962	Vcam1	vascular cell adhesion molecule 1
20375	NA	20375	ENSMUSG00000002111	Sfpi1	SFFV proviral integration 1
54720	NA	54720	ENSMUSG00000022951	Rcan1	regulator of calcineurin 1
22416	NA	22416	ENSMUSG00000009900	Wnt3a	wingless-related MMTV integration site 3A
22632	NA	22632	ENSMUSG00000021264	Yy1	YY1 transcription factor
18747	NA	18747	ENSMUSG00000005469	Prkaca	protein kinase, cAMP dependent, catalytic, alpha
22346	NA	22346	ENSMUSG00000033933	Vhl	von Hippel-Lindau syndrome
17295	NA	17295	ENSMUSG00000009376	Met	met proto-oncogene
18263	NA	18263	ENSMUSG00000011179	Odc1	ornithine decarboxylase, structural 1
15234	NA	15234	ENSMUSG00000028864	Hgf	hepatocyte growth factor
24063	NA	24063	ENSMUSG00000037211	Spry1	sprouty homolog 1 (Drosophila)
24064	NA	24064	ENSMUSG00000022114	Spry2	sprouty homolog 2 (Drosophila)
20315	NA	20315	ENSMUSG00000061353	Cxcl12	chemokine (C-X-C motif) ligand 12
11477	NA	11477	ENSMUSG00000026836	Acvr1	activin A receptor, type 1
12125	NA	12125	ENSMUSG00000027381	Bcl2l11	BCL2-like 11 (apoptosis facilitator)
12048	NA	12048	ENSMUSG00000007659	Bcl2l1	BCL2-like 1
21812	NA	21812	ENSMUSG00000007613	Tgfbr1	transforming growth factor, beta receptor I
21345	NA	21345	ENSMUSG00000032085	Tagln	transgelin
12667	NA	12667	ENSMUSG00000006958	Chrd	chordin
14178	NA	14178	ENSMUSG00000027208	Fgf7	fibroblast growth factor 7
15376	NA	15376	ENSMUSG00000037025	Foxa2	forkhead box A2
14634	NA	14634	ENSMUSG00000021318	Gli3	GLI-Kruppel family member GLI3
22059	NA	22059	ENSMUSG00000059552	Trp53	transformation related protein 53
18609	NA	18609	ENSMUSG00000029644	Pdx1	pancreatic and duodenal homeobox 1
12442	NA	12442	ENSMUSG00000032218	Ccnb2	cyclin B2
20724	NA	20724	ENSMUSG00000067006	Serpinb5	serine (or cysteine) peptidase inhibitor, clade B, member 5
16468	NA	16468	ENSMUSG00000038518	Jarid2	jumonji, AT rich interactive domain 2
15251	NA	15251	ENSMUSG00000021109	Hif1a	hypoxia inducible factor 1, alpha subunit
12912	NA	12912	ENSMUSG00000025958	Creb1	cAMP responsive element binding protein 1
20674	NA	20674	ENSMUSG00000074637	Sox2	SRY-box containing gene 2
12166	NA	12166	ENSMUSG00000021796	Bmpr1a	bone morphogenetic protein receptor, type 1A
22034	NA	22034	ENSMUSG00000027164	Traf6	TNF receptor-associated factor 6
11838	NA	11838	ENSMUSG00000022602	Arc	activity regulated cytoskeletal-associated protein
16476	NA	16476	ENSMUSG00000052684	Jun	Jun oncogene
14254	NA	14254	ENSMUSG00000029648	Flt1	FMS-like tyrosine kinase 1
19073	NA	19073	ENSMUSG00000020077	Srgn	serglycin
22773	NA	22773	ENSMUSG00000067860	Zic3	zinc finger protein of the cerebellum 3
11789	NA	11789	ENSMUSG00000005871	Apc	adenomatosis polyposis coli
22160	NA	22160	ENSMUSG00000035799	Twist1	twist homolog 1 (Drosophila)
11925	NA	11925	ENSMUSG00000044312	Neurog3	neurogenin 3
19701	NA	19701	ENSMUSG00000070645	Ren1	renin 1 structural
16412	NA	16412	ENSMUSG00000025809	Itgb1	integrin beta 1 (fibronectin receptor beta)
20850	NA	20850	ENSMUSG00000004043	Stat5a	signal transducer and activator of transcription 5A
20848	NA	20848	ENSMUSG00000004040	Stat3	signal transducer and activator of transcription 3
16193	NA	16193	ENSMUSG00000025746	Il6	interleukin 6
18992	NA	18992	ENSMUSG00000052621	Pou3f2	POU domain, class 3, transcription factor 2
20807	NA	20807	ENSMUSG00000015605	Srf	serum response factor
26413	NA	26413	ENSMUSG00000063358	Mapk1	mitogen-activated protein kinase 1
21943	NA	21943	ENSMUSG00000022015	Tnfsf11	tumor necrosis factor (ligand) superfamily, member 11
11727	NA	11727	ENSMUSG00000072115	Ang	angiogenin, ribonuclease, RNase A family, 5
17128	NA	17128	ENSMUSG00000024515	Smad4	MAD homolog 4 (Drosophila)
12018	NA	12018	ENSMUSG00000057789	Bak1	BCL2-antagonist/killer 1
22003	NA	22003	ENSMUSG00000032366	Tpm1	tropomyosin 1, alpha
19225	NA	19225	ENSMUSG00000032487	Ptgs2	prostaglandin-endoperoxide synthase 2
21417	NA	21417	ENSMUSG00000024238	Zeb1	zinc finger E-box binding homeobox 1
12505	NA	12505	ENSMUSG00000005087	Cd44	CD44 antigen
14165	NA	14165	ENSMUSG00000021732	Fgf10	fibroblast growth factor 10
biological process----anatomical structure development----GO:0048856
C=2112;O=160;E=46.57;R=3.44;rawP=1.68e-52;adjP=2.94e-49
19697	NA	19697	ENSMUSG00000024927	Rela	v-rel reticuloendotheliosis viral oncogene homolog A (avian)
17196	NA	17196	ENSMUSG00000041607	Mbp	myelin basic protein
18999	NA	18999	ENSMUSG00000024406	Pou5f1	POU domain, class 5, transcription factor 1
17127	NA	17127	ENSMUSG00000032402	Smad3	MAD homolog 3 (Drosophila)
26416	NA	26416	ENSMUSG00000053436	Mapk14	mitogen-activated protein kinase 14
12501	NA	12501	ENSMUSG00000032093	Cd3e	CD3 antigen, epsilon polypeptide
13982	NA	13982	ENSMUSG00000019768	Esr1	estrogen receptor 1 (alpha)
16157	NA	16157	ENSMUSG00000073889	Il11ra1	interleukin 11 receptor, alpha chain 1
12043	NA	12043	ENSMUSG00000057329	Bcl2	B-cell leukemia/lymphoma 2
19374	NA	19374	ENSMUSG00000032864	Rag2	recombination activating gene 2
18091	NA	18091	ENSMUSG00000015579	Nkx2-5	NK2 transcription factor related, locus 5 (Drosophila)
12576	NA	12576	ENSMUSG00000003031	Cdkn1b	cyclin-dependent kinase inhibitor 1B
11852	NA	11852	ENSMUSG00000054364	Rhob	ras homolog gene family, member B
74754	NA	74754	ENSMUSG00000034926	Dhcr24	24-dehydrocholesterol reductase
12721	NA	12721	ENSMUSG00000030707	Coro1a	coronin, actin binding protein 1A
20371	NA	20371	ENSMUSG00000039521	Foxp3	forkhead box P3
12159	NA	12159	ENSMUSG00000021835	Bmp4	bone morphogenetic protein 4
14281	NA	14281	ENSMUSG00000021250	Fos	FBJ osteosarcoma oncogene
18012	NA	18012	ENSMUSG00000034701	Neurod1	neurogenic differentiation 1
21813	NA	21813	ENSMUSG00000032440	Tgfbr2	transforming growth factor, beta receptor II
17129	NA	17129	ENSMUSG00000021540	Smad5	MAD homolog 5 (Drosophila)
13388	NA	13388	ENSMUSG00000014773	Dll1	delta-like 1 (Drosophila)
26395	NA	26395	ENSMUSG00000004936	Map2k1	mitogen-activated protein kinase kinase 1
18127	NA	18127	ENSMUSG00000028978	Nos3	nitric oxide synthase 3, endothelial cell
71950	NA	71950	ENSMUSG00000012396	Nanog	Nanog homeobox
20683	NA	20683	ENSMUSG00000001280	Sp1	trans-acting transcription factor 1
12367	NA	12367	ENSMUSG00000031628	Casp3	caspase 3
19013	NA	19013	ENSMUSG00000022383	Ppara	peroxisome proliferator activated receptor alpha
19219	NA	19219	ENSMUSG00000039942	Ptger4	prostaglandin E receptor 4 (subtype EP4)
14256	NA	14256	ENSMUSG00000074129	Flt3l	FMS-like tyrosine kinase 3 ligand
53620	NA	53620	ENSMUSG00000073002	Vamp5	vesicle-associated membrane protein 5
14102	NA	14102	ENSMUSG00000024778	Fas	Fas (TNF receptor superfamily member 6)
18033	NA	18033	ENSMUSG00000028163	Nfkb1	nuclear factor of kappa light polypeptide gene enhancer in B-cells 1, p105
17390	NA	17390	ENSMUSG00000031740	Mmp2	matrix metallopeptidase 2
12168	NA	12168	ENSMUSG00000067336	Bmpr2	bone morphogenic protein receptor, type II (serine/threonine kinase)
18126	NA	18126	ENSMUSG00000020826	Nos2	nitric oxide synthase 2, inducible
13649	NA	13649	ENSMUSG00000020122	Egfr	epidermal growth factor receptor
14265	NA	14265	ENSMUSG00000000838	Fmr1	fragile X mental retardation syndrome 1 homolog
18222	NA	18222	ENSMUSG00000021224	Numb	numb gene homolog (Drosophila)
17339	NA	17339	ENSMUSG00000025389	Mip	major intrinsic protein of eye lens fiber
17131	NA	17131	ENSMUSG00000025880	Smad7	MAD homolog 7 (Drosophila)
12578	NA	12578	ENSMUSG00000044303	Cdkn2a	cyclin-dependent kinase inhibitor 2A
18088	NA	18088	ENSMUSG00000027434	Nkx2-2	NK2 transcription factor related, locus 2 (Drosophila)
20589	NA	20589	ENSMUSG00000024831	Ighmbp2	immunoglobulin mu binding protein 2
13653	NA	13653	ENSMUSG00000038418	Egr1	early growth response 1
13844	NA	13844	ENSMUSG00000028664	Ephb2	Eph receptor B2
56351	NA	56351	ENSMUSG00000071072	Ptges3	prostaglandin E synthase 3 (cytosolic)
17386	NA	17386	ENSMUSG00000050578	Mmp13	matrix metallopeptidase 13
14595	NA	14595	ENSMUSG00000028413	B4galt1	UDP-Gal:betaGlcNAc beta 1,4- galactosyltransferase, polypeptide 1
13175	NA	13175	ENSMUSG00000027797	Dclk1	doublecortin-like kinase 1
99377	NA	99377	ENSMUSG00000027547	Sall4	sal-like 4 (Drosophila)
235320	NA	235320	ENSMUSG00000066687	Zbtb16	zinc finger and BTB domain containing 16
15452	NA	15452	ENSMUSG00000025630	Hprt1	hypoxanthine guanine phosphoribosyl transferase 1
12577	NA	12577	ENSMUSG00000037664	Cdkn1c	cyclin-dependent kinase inhibitor 1C (P57)
14103	NA	14103	ENSMUSG00000000817	Fasl	Fas ligand (TNF superfamily, member 6)
16392	NA	16392	ENSMUSG00000042258	Isl1	ISL1 transcription factor, LIM/homeodomain
18109	NA	18109	ENSMUSG00000037169	Mycn	v-myc myelocytomatosis viral related oncogene, neuroblastoma derived (avian)
192119	NA	192119	ENSMUSG00000041415	Dicer1	Dicer1, Dcr-1 homolog (Drosophila)
11607	NA	11607	ENSMUSG00000049115	Agtr1a	angiotensin II receptor, type 1a
18053	NA	18053	ENSMUSG00000000120	Ngfr	nerve growth factor receptor (TNFR superfamily, member 16)
13386	NA	13386	ENSMUSG00000040856	Dlk1	delta-like 1 homolog (Drosophila)
12394	NA	12394	ENSMUSG00000022952	Runx1	runt related transcription factor 1
12608	NA	12608	ENSMUSG00000056501	Cebpb	CCAAT/enhancer binding protein (C/EBP), beta
12550	NA	12550	ENSMUSG00000000303	Cdh1	cadherin 1
19264	NA	19264	ENSMUSG00000026395	Ptprc	protein tyrosine phosphatase, receptor type, C
17126	NA	17126	ENSMUSG00000024563	Smad2	MAD homolog 2 (Drosophila)
14173	NA	14173	ENSMUSG00000037225	Fgf2	fibroblast growth factor 2
193034	NA	193034	ENSMUSG00000005952	Trpv1	transient receptor potential cation channel, subfamily V, member 1
68585	NA	68585	ENSMUSG00000020458	Rtn4	reticulon 4
21926	NA	21926	ENSMUSG00000024401	Tnf	tumor necrosis factor
12167	NA	12167	ENSMUSG00000052430	Bmpr1b	bone morphogenetic protein receptor, type 1B
14182	NA	14182	ENSMUSG00000031565	Fgfr1	fibroblast growth factor receptor 1
12504	NA	12504	ENSMUSG00000023274	Cd4	CD4 antigen
16449	NA	16449	ENSMUSG00000027276	Jag1	jagged 1
18131	NA	18131	ENSMUSG00000038146	Notch3	Notch gene homolog 3 (Drosophila)
16400	NA	16400	ENSMUSG00000001507	Itga3	integrin alpha 3
16450	NA	16450	ENSMUSG00000002799	Jag2	jagged 2
19645	NA	19645	ENSMUSG00000022105	Rb1	retinoblastoma 1
12151	NA	12151	ENSMUSG00000026739	Bmi1	Bmi1 polycomb ring finger oncogene
18213	NA	18213	ENSMUSG00000059146	Ntrk3	neurotrophic tyrosine kinase, receptor, type 3
11746	NA	11746	ENSMUSG00000029994	Anxa4	annexin A4
26417	NA	26417	ENSMUSG00000063065	Mapk3	mitogen-activated protein kinase 3
19211	NA	19211	ENSMUSG00000013663	Pten	phosphatase and tensin homolog
13866	NA	13866	ENSMUSG00000062312	Erbb2	v-erb-b2 erythroblastic leukemia viral oncogene homolog 2, neuro/glioblastoma derived oncogene homolog (avian)
17395	NA	17395	ENSMUSG00000017737	Mmp9	matrix metallopeptidase 9
11651	NA	11651	ENSMUSG00000001729	Akt1	thymoma viral proto-oncogene 1
17910	NA	17910	ENSMUSG00000042678	Myo15	myosin XV
12767	NA	12767	ENSMUSG00000045382	Cxcr4	chemokine (C-X-C motif) receptor 4
18096	NA	18096	ENSMUSG00000035187	Nkx6-1	NK6 homeobox 1
22408	NA	22408	ENSMUSG00000022997	Wnt1	wingless-related MMTV integration site 1
16653	NA	16653	ENSMUSG00000030265	Kras	v-Ki-ras2 Kirsten rat sarcoma viral oncogene homolog
14609	NA	14609	ENSMUSG00000050953	Gja1	gap junction protein, alpha 1
21412	NA	21412	ENSMUSG00000045680	Tcf21	transcription factor 21
21405	NA	21405	ENSMUSG00000029556	Hnf1a	HNF1 homeobox A
11816	NA	11816	ENSMUSG00000002985	Apoe	apolipoprotein E
16000	NA	16000	ENSMUSG00000020053	Igf1	insulin-like growth factor 1
19411	NA	19411	ENSMUSG00000001288	Rarg	retinoic acid receptor, gamma
22329	NA	22329	ENSMUSG00000027962	Vcam1	vascular cell adhesion molecule 1
20375	NA	20375	ENSMUSG00000002111	Sfpi1	SFFV proviral integration 1
20852	NA	20852	ENSMUSG00000002147	Stat6	signal transducer and activator of transcription 6
54720	NA	54720	ENSMUSG00000022951	Rcan1	regulator of calcineurin 1
22416	NA	22416	ENSMUSG00000009900	Wnt3a	wingless-related MMTV integration site 3A
22632	NA	22632	ENSMUSG00000021264	Yy1	YY1 transcription factor
18747	NA	18747	ENSMUSG00000005469	Prkaca	protein kinase, cAMP dependent, catalytic, alpha
15978	NA	15978	ENSMUSG00000055170	Ifng	interferon gamma
22346	NA	22346	ENSMUSG00000033933	Vhl	von Hippel-Lindau syndrome
17295	NA	17295	ENSMUSG00000009376	Met	met proto-oncogene
18263	NA	18263	ENSMUSG00000011179	Odc1	ornithine decarboxylase, structural 1
15234	NA	15234	ENSMUSG00000028864	Hgf	hepatocyte growth factor
24063	NA	24063	ENSMUSG00000037211	Spry1	sprouty homolog 1 (Drosophila)
24064	NA	24064	ENSMUSG00000022114	Spry2	sprouty homolog 2 (Drosophila)
20315	NA	20315	ENSMUSG00000061353	Cxcl12	chemokine (C-X-C motif) ligand 12
11477	NA	11477	ENSMUSG00000026836	Acvr1	activin A receptor, type 1
12125	NA	12125	ENSMUSG00000027381	Bcl2l11	BCL2-like 11 (apoptosis facilitator)
12799	NA	12799	ENSMUSG00000006782	Cnp	2',3'-cyclic nucleotide 3' phosphodiesterase
12048	NA	12048	ENSMUSG00000007659	Bcl2l1	BCL2-like 1
21812	NA	21812	ENSMUSG00000007613	Tgfbr1	transforming growth factor, beta receptor I
21345	NA	21345	ENSMUSG00000032085	Tagln	transgelin
15376	NA	15376	ENSMUSG00000037025	Foxa2	forkhead box A2
14178	NA	14178	ENSMUSG00000027208	Fgf7	fibroblast growth factor 7
12667	NA	12667	ENSMUSG00000006958	Chrd	chordin
14634	NA	14634	ENSMUSG00000021318	Gli3	GLI-Kruppel family member GLI3
22059	NA	22059	ENSMUSG00000059552	Trp53	transformation related protein 53
18609	NA	18609	ENSMUSG00000029644	Pdx1	pancreatic and duodenal homeobox 1
12442	NA	12442	ENSMUSG00000032218	Ccnb2	cyclin B2
20724	NA	20724	ENSMUSG00000067006	Serpinb5	serine (or cysteine) peptidase inhibitor, clade B, member 5
15251	NA	15251	ENSMUSG00000021109	Hif1a	hypoxia inducible factor 1, alpha subunit
16468	NA	16468	ENSMUSG00000038518	Jarid2	jumonji, AT rich interactive domain 2
12912	NA	12912	ENSMUSG00000025958	Creb1	cAMP responsive element binding protein 1
16765	NA	16765	ENSMUSG00000028832	Stmn1	stathmin 1
12166	NA	12166	ENSMUSG00000021796	Bmpr1a	bone morphogenetic protein receptor, type 1A
20674	NA	20674	ENSMUSG00000074637	Sox2	SRY-box containing gene 2
18858	NA	18858	ENSMUSG00000018217	Pmp22	peripheral myelin protein 22
22034	NA	22034	ENSMUSG00000027164	Traf6	TNF receptor-associated factor 6
11838	NA	11838	ENSMUSG00000022602	Arc	activity regulated cytoskeletal-associated protein
16476	NA	16476	ENSMUSG00000052684	Jun	Jun oncogene
14254	NA	14254	ENSMUSG00000029648	Flt1	FMS-like tyrosine kinase 1
12227	NA	12227	ENSMUSG00000020423	Btg2	B-cell translocation gene 2, anti-proliferative
22773	NA	22773	ENSMUSG00000067860	Zic3	zinc finger protein of the cerebellum 3
19073	NA	19073	ENSMUSG00000020077	Srgn	serglycin
11789	NA	11789	ENSMUSG00000005871	Apc	adenomatosis polyposis coli
22160	NA	22160	ENSMUSG00000035799	Twist1	twist homolog 1 (Drosophila)
11925	NA	11925	ENSMUSG00000044312	Neurog3	neurogenin 3
19701	NA	19701	ENSMUSG00000070645	Ren1	renin 1 structural
16412	NA	16412	ENSMUSG00000025809	Itgb1	integrin beta 1 (fibronectin receptor beta)
20850	NA	20850	ENSMUSG00000004043	Stat5a	signal transducer and activator of transcription 5A
20848	NA	20848	ENSMUSG00000004040	Stat3	signal transducer and activator of transcription 3
16193	NA	16193	ENSMUSG00000025746	Il6	interleukin 6
18992	NA	18992	ENSMUSG00000052621	Pou3f2	POU domain, class 3, transcription factor 2
20807	NA	20807	ENSMUSG00000015605	Srf	serum response factor
26413	NA	26413	ENSMUSG00000063358	Mapk1	mitogen-activated protein kinase 1
21943	NA	21943	ENSMUSG00000022015	Tnfsf11	tumor necrosis factor (ligand) superfamily, member 11
11727	NA	11727	ENSMUSG00000072115	Ang	angiogenin, ribonuclease, RNase A family, 5
17128	NA	17128	ENSMUSG00000024515	Smad4	MAD homolog 4 (Drosophila)
12018	NA	12018	ENSMUSG00000057789	Bak1	BCL2-antagonist/killer 1
22003	NA	22003	ENSMUSG00000032366	Tpm1	tropomyosin 1, alpha
19225	NA	19225	ENSMUSG00000032487	Ptgs2	prostaglandin-endoperoxide synthase 2
21417	NA	21417	ENSMUSG00000024238	Zeb1	zinc finger E-box binding homeobox 1
12505	NA	12505	ENSMUSG00000005087	Cd44	CD44 antigen
14165	NA	14165	ENSMUSG00000021732	Fgf10	fibroblast growth factor 10
biological process----developmental process----GO:0032502
C=2670;O=175;E=58.88;R=2.97;rawP=1.43e-49;adjP=2.50e-46
19697	NA	19697	ENSMUSG00000024927	Rela	v-rel reticuloendotheliosis viral oncogene homolog A (avian)
56717	NA	56717	ENSMUSG00000028991	Mtor	mechanistic target of rapamycin (serine/threonine kinase)
17196	NA	17196	ENSMUSG00000041607	Mbp	myelin basic protein
18999	NA	18999	ENSMUSG00000024406	Pou5f1	POU domain, class 5, transcription factor 1
17127	NA	17127	ENSMUSG00000032402	Smad3	MAD homolog 3 (Drosophila)
26416	NA	26416	ENSMUSG00000053436	Mapk14	mitogen-activated protein kinase 14
12501	NA	12501	ENSMUSG00000032093	Cd3e	CD3 antigen, epsilon polypeptide
13982	NA	13982	ENSMUSG00000019768	Esr1	estrogen receptor 1 (alpha)
16157	NA	16157	ENSMUSG00000073889	Il11ra1	interleukin 11 receptor, alpha chain 1
12043	NA	12043	ENSMUSG00000057329	Bcl2	B-cell leukemia/lymphoma 2
73708	NA	73708	ENSMUSG00000046323	Dppa3	developmental pluripotency-associated 3
19374	NA	19374	ENSMUSG00000032864	Rag2	recombination activating gene 2
18091	NA	18091	ENSMUSG00000015579	Nkx2-5	NK2 transcription factor related, locus 5 (Drosophila)
12576	NA	12576	ENSMUSG00000003031	Cdkn1b	cyclin-dependent kinase inhibitor 1B
11852	NA	11852	ENSMUSG00000054364	Rhob	ras homolog gene family, member B
74754	NA	74754	ENSMUSG00000034926	Dhcr24	24-dehydrocholesterol reductase
12721	NA	12721	ENSMUSG00000030707	Coro1a	coronin, actin binding protein 1A
20371	NA	20371	ENSMUSG00000039521	Foxp3	forkhead box P3
12159	NA	12159	ENSMUSG00000021835	Bmp4	bone morphogenetic protein 4
14281	NA	14281	ENSMUSG00000021250	Fos	FBJ osteosarcoma oncogene
18012	NA	18012	ENSMUSG00000034701	Neurod1	neurogenic differentiation 1
21813	NA	21813	ENSMUSG00000032440	Tgfbr2	transforming growth factor, beta receptor II
17129	NA	17129	ENSMUSG00000021540	Smad5	MAD homolog 5 (Drosophila)
13388	NA	13388	ENSMUSG00000014773	Dll1	delta-like 1 (Drosophila)
26395	NA	26395	ENSMUSG00000004936	Map2k1	mitogen-activated protein kinase kinase 1
18127	NA	18127	ENSMUSG00000028978	Nos3	nitric oxide synthase 3, endothelial cell
71950	NA	71950	ENSMUSG00000012396	Nanog	Nanog homeobox
20683	NA	20683	ENSMUSG00000001280	Sp1	trans-acting transcription factor 1
12367	NA	12367	ENSMUSG00000031628	Casp3	caspase 3
19013	NA	19013	ENSMUSG00000022383	Ppara	peroxisome proliferator activated receptor alpha
19219	NA	19219	ENSMUSG00000039942	Ptger4	prostaglandin E receptor 4 (subtype EP4)
14256	NA	14256	ENSMUSG00000074129	Flt3l	FMS-like tyrosine kinase 3 ligand
53620	NA	53620	ENSMUSG00000073002	Vamp5	vesicle-associated membrane protein 5
14102	NA	14102	ENSMUSG00000024778	Fas	Fas (TNF receptor superfamily member 6)
18033	NA	18033	ENSMUSG00000028163	Nfkb1	nuclear factor of kappa light polypeptide gene enhancer in B-cells 1, p105
17390	NA	17390	ENSMUSG00000031740	Mmp2	matrix metallopeptidase 2
12168	NA	12168	ENSMUSG00000067336	Bmpr2	bone morphogenic protein receptor, type II (serine/threonine kinase)
18126	NA	18126	ENSMUSG00000020826	Nos2	nitric oxide synthase 2, inducible
13649	NA	13649	ENSMUSG00000020122	Egfr	epidermal growth factor receptor
14265	NA	14265	ENSMUSG00000000838	Fmr1	fragile X mental retardation syndrome 1 homolog
18222	NA	18222	ENSMUSG00000021224	Numb	numb gene homolog (Drosophila)
17339	NA	17339	ENSMUSG00000025389	Mip	major intrinsic protein of eye lens fiber
17131	NA	17131	ENSMUSG00000025880	Smad7	MAD homolog 7 (Drosophila)
12578	NA	12578	ENSMUSG00000044303	Cdkn2a	cyclin-dependent kinase inhibitor 2A
17242	NA	17242	ENSMUSG00000027239	Mdk	midkine
14245	NA	14245	ENSMUSG00000020593	Lpin1	lipin 1
18088	NA	18088	ENSMUSG00000027434	Nkx2-2	NK2 transcription factor related, locus 2 (Drosophila)
20589	NA	20589	ENSMUSG00000024831	Ighmbp2	immunoglobulin mu binding protein 2
13653	NA	13653	ENSMUSG00000038418	Egr1	early growth response 1
13844	NA	13844	ENSMUSG00000028664	Ephb2	Eph receptor B2
56351	NA	56351	ENSMUSG00000071072	Ptges3	prostaglandin E synthase 3 (cytosolic)
17386	NA	17386	ENSMUSG00000050578	Mmp13	matrix metallopeptidase 13
14595	NA	14595	ENSMUSG00000028413	B4galt1	UDP-Gal:betaGlcNAc beta 1,4- galactosyltransferase, polypeptide 1
13175	NA	13175	ENSMUSG00000027797	Dclk1	doublecortin-like kinase 1
51788	NA	51788	ENSMUSG00000037894	H2afz	H2A histone family, member Z
99377	NA	99377	ENSMUSG00000027547	Sall4	sal-like 4 (Drosophila)
235320	NA	235320	ENSMUSG00000066687	Zbtb16	zinc finger and BTB domain containing 16
15452	NA	15452	ENSMUSG00000025630	Hprt1	hypoxanthine guanine phosphoribosyl transferase 1
12577	NA	12577	ENSMUSG00000037664	Cdkn1c	cyclin-dependent kinase inhibitor 1C (P57)
14103	NA	14103	ENSMUSG00000000817	Fasl	Fas ligand (TNF superfamily, member 6)
16392	NA	16392	ENSMUSG00000042258	Isl1	ISL1 transcription factor, LIM/homeodomain
18109	NA	18109	ENSMUSG00000037169	Mycn	v-myc myelocytomatosis viral related oncogene, neuroblastoma derived (avian)
192119	NA	192119	ENSMUSG00000041415	Dicer1	Dicer1, Dcr-1 homolog (Drosophila)
11607	NA	11607	ENSMUSG00000049115	Agtr1a	angiotensin II receptor, type 1a
16332	NA	16332	ENSMUSG00000032737	Inppl1	inositol polyphosphate phosphatase-like 1
18053	NA	18053	ENSMUSG00000000120	Ngfr	nerve growth factor receptor (TNFR superfamily, member 16)
13386	NA	13386	ENSMUSG00000040856	Dlk1	delta-like 1 homolog (Drosophila)
83557	NA	83557	ENSMUSG00000050966	Lin28	lin-28 homolog (C. elegans)
12394	NA	12394	ENSMUSG00000022952	Runx1	runt related transcription factor 1
12608	NA	12608	ENSMUSG00000056501	Cebpb	CCAAT/enhancer binding protein (C/EBP), beta
12550	NA	12550	ENSMUSG00000000303	Cdh1	cadherin 1
19264	NA	19264	ENSMUSG00000026395	Ptprc	protein tyrosine phosphatase, receptor type, C
17126	NA	17126	ENSMUSG00000024563	Smad2	MAD homolog 2 (Drosophila)
14173	NA	14173	ENSMUSG00000037225	Fgf2	fibroblast growth factor 2
193034	NA	193034	ENSMUSG00000005952	Trpv1	transient receptor potential cation channel, subfamily V, member 1
68585	NA	68585	ENSMUSG00000020458	Rtn4	reticulon 4
21926	NA	21926	ENSMUSG00000024401	Tnf	tumor necrosis factor
12167	NA	12167	ENSMUSG00000052430	Bmpr1b	bone morphogenetic protein receptor, type 1B
14182	NA	14182	ENSMUSG00000031565	Fgfr1	fibroblast growth factor receptor 1
12504	NA	12504	ENSMUSG00000023274	Cd4	CD4 antigen
16449	NA	16449	ENSMUSG00000027276	Jag1	jagged 1
18131	NA	18131	ENSMUSG00000038146	Notch3	Notch gene homolog 3 (Drosophila)
16400	NA	16400	ENSMUSG00000001507	Itga3	integrin alpha 3
16450	NA	16450	ENSMUSG00000002799	Jag2	jagged 2
19645	NA	19645	ENSMUSG00000022105	Rb1	retinoblastoma 1
12151	NA	12151	ENSMUSG00000026739	Bmi1	Bmi1 polycomb ring finger oncogene
18213	NA	18213	ENSMUSG00000059146	Ntrk3	neurotrophic tyrosine kinase, receptor, type 3
11746	NA	11746	ENSMUSG00000029994	Anxa4	annexin A4
12703	NA	12703	ENSMUSG00000038037	Socs1	suppressor of cytokine signaling 1
26417	NA	26417	ENSMUSG00000063065	Mapk3	mitogen-activated protein kinase 3
19211	NA	19211	ENSMUSG00000013663	Pten	phosphatase and tensin homolog
13866	NA	13866	ENSMUSG00000062312	Erbb2	v-erb-b2 erythroblastic leukemia viral oncogene homolog 2, neuro/glioblastoma derived oncogene homolog (avian)
17395	NA	17395	ENSMUSG00000017737	Mmp9	matrix metallopeptidase 9
11651	NA	11651	ENSMUSG00000001729	Akt1	thymoma viral proto-oncogene 1
17910	NA	17910	ENSMUSG00000042678	Myo15	myosin XV
12767	NA	12767	ENSMUSG00000045382	Cxcr4	chemokine (C-X-C motif) receptor 4
18096	NA	18096	ENSMUSG00000035187	Nkx6-1	NK6 homeobox 1
22408	NA	22408	ENSMUSG00000022997	Wnt1	wingless-related MMTV integration site 1
16653	NA	16653	ENSMUSG00000030265	Kras	v-Ki-ras2 Kirsten rat sarcoma viral oncogene homolog
14609	NA	14609	ENSMUSG00000050953	Gja1	gap junction protein, alpha 1
21412	NA	21412	ENSMUSG00000045680	Tcf21	transcription factor 21
21405	NA	21405	ENSMUSG00000029556	Hnf1a	HNF1 homeobox A
11816	NA	11816	ENSMUSG00000002985	Apoe	apolipoprotein E
16000	NA	16000	ENSMUSG00000020053	Igf1	insulin-like growth factor 1
19411	NA	19411	ENSMUSG00000001288	Rarg	retinoic acid receptor, gamma
22329	NA	22329	ENSMUSG00000027962	Vcam1	vascular cell adhesion molecule 1
20375	NA	20375	ENSMUSG00000002111	Sfpi1	SFFV proviral integration 1
13436	NA	13436	ENSMUSG00000027478	Dnmt3b	DNA methyltransferase 3B
20852	NA	20852	ENSMUSG00000002147	Stat6	signal transducer and activator of transcription 6
54720	NA	54720	ENSMUSG00000022951	Rcan1	regulator of calcineurin 1
22416	NA	22416	ENSMUSG00000009900	Wnt3a	wingless-related MMTV integration site 3A
22632	NA	22632	ENSMUSG00000021264	Yy1	YY1 transcription factor
22346	NA	22346	ENSMUSG00000033933	Vhl	von Hippel-Lindau syndrome
15978	NA	15978	ENSMUSG00000055170	Ifng	interferon gamma
18747	NA	18747	ENSMUSG00000005469	Prkaca	protein kinase, cAMP dependent, catalytic, alpha
15234	NA	15234	ENSMUSG00000028864	Hgf	hepatocyte growth factor
18263	NA	18263	ENSMUSG00000011179	Odc1	ornithine decarboxylase, structural 1
17295	NA	17295	ENSMUSG00000009376	Met	met proto-oncogene
24063	NA	24063	ENSMUSG00000037211	Spry1	sprouty homolog 1 (Drosophila)
24064	NA	24064	ENSMUSG00000022114	Spry2	sprouty homolog 2 (Drosophila)
11477	NA	11477	ENSMUSG00000026836	Acvr1	activin A receptor, type 1
20315	NA	20315	ENSMUSG00000061353	Cxcl12	chemokine (C-X-C motif) ligand 12
12125	NA	12125	ENSMUSG00000027381	Bcl2l11	BCL2-like 11 (apoptosis facilitator)
192236	NA	192236	ENSMUSG00000025188	Hps1	Hermansky-Pudlak syndrome 1 homolog (human)
12799	NA	12799	ENSMUSG00000006782	Cnp	2',3'-cyclic nucleotide 3' phosphodiesterase
12048	NA	12048	ENSMUSG00000007659	Bcl2l1	BCL2-like 1
21812	NA	21812	ENSMUSG00000007613	Tgfbr1	transforming growth factor, beta receptor I
21345	NA	21345	ENSMUSG00000032085	Tagln	transgelin
15376	NA	15376	ENSMUSG00000037025	Foxa2	forkhead box A2
14178	NA	14178	ENSMUSG00000027208	Fgf7	fibroblast growth factor 7
12667	NA	12667	ENSMUSG00000006958	Chrd	chordin
14634	NA	14634	ENSMUSG00000021318	Gli3	GLI-Kruppel family member GLI3
22059	NA	22059	ENSMUSG00000059552	Trp53	transformation related protein 53
18609	NA	18609	ENSMUSG00000029644	Pdx1	pancreatic and duodenal homeobox 1
15461	NA	15461	ENSMUSG00000025499	Hras1	Harvey rat sarcoma virus oncogene 1
12442	NA	12442	ENSMUSG00000032218	Ccnb2	cyclin B2
20724	NA	20724	ENSMUSG00000067006	Serpinb5	serine (or cysteine) peptidase inhibitor, clade B, member 5
15251	NA	15251	ENSMUSG00000021109	Hif1a	hypoxia inducible factor 1, alpha subunit
16468	NA	16468	ENSMUSG00000038518	Jarid2	jumonji, AT rich interactive domain 2
12912	NA	12912	ENSMUSG00000025958	Creb1	cAMP responsive element binding protein 1
16765	NA	16765	ENSMUSG00000028832	Stmn1	stathmin 1
12166	NA	12166	ENSMUSG00000021796	Bmpr1a	bone morphogenetic protein receptor, type 1A
20674	NA	20674	ENSMUSG00000074637	Sox2	SRY-box containing gene 2
18858	NA	18858	ENSMUSG00000018217	Pmp22	peripheral myelin protein 22
22034	NA	22034	ENSMUSG00000027164	Traf6	TNF receptor-associated factor 6
11838	NA	11838	ENSMUSG00000022602	Arc	activity regulated cytoskeletal-associated protein
16476	NA	16476	ENSMUSG00000052684	Jun	Jun oncogene
14254	NA	14254	ENSMUSG00000029648	Flt1	FMS-like tyrosine kinase 1
12227	NA	12227	ENSMUSG00000020423	Btg2	B-cell translocation gene 2, anti-proliferative
22773	NA	22773	ENSMUSG00000067860	Zic3	zinc finger protein of the cerebellum 3
19073	NA	19073	ENSMUSG00000020077	Srgn	serglycin
11789	NA	11789	ENSMUSG00000005871	Apc	adenomatosis polyposis coli
22160	NA	22160	ENSMUSG00000035799	Twist1	twist homolog 1 (Drosophila)
11925	NA	11925	ENSMUSG00000044312	Neurog3	neurogenin 3
19701	NA	19701	ENSMUSG00000070645	Ren1	renin 1 structural
20466	NA	20466	ENSMUSG00000042557	Sin3a	transcriptional regulator, SIN3A (yeast)
58994	NA	58994	ENSMUSG00000031906	Smpd3	sphingomyelin phosphodiesterase 3, neutral
16412	NA	16412	ENSMUSG00000025809	Itgb1	integrin beta 1 (fibronectin receptor beta)
20850	NA	20850	ENSMUSG00000004043	Stat5a	signal transducer and activator of transcription 5A
20848	NA	20848	ENSMUSG00000004040	Stat3	signal transducer and activator of transcription 3
16193	NA	16193	ENSMUSG00000025746	Il6	interleukin 6
18992	NA	18992	ENSMUSG00000052621	Pou3f2	POU domain, class 3, transcription factor 2
13345	NA	13345	ENSMUSG00000007805	Twist2	twist homolog 2 (Drosophila)
20807	NA	20807	ENSMUSG00000015605	Srf	serum response factor
26413	NA	26413	ENSMUSG00000063358	Mapk1	mitogen-activated protein kinase 1
21943	NA	21943	ENSMUSG00000022015	Tnfsf11	tumor necrosis factor (ligand) superfamily, member 11
11727	NA	11727	ENSMUSG00000072115	Ang	angiogenin, ribonuclease, RNase A family, 5
17128	NA	17128	ENSMUSG00000024515	Smad4	MAD homolog 4 (Drosophila)
12018	NA	12018	ENSMUSG00000057789	Bak1	BCL2-antagonist/killer 1
22003	NA	22003	ENSMUSG00000032366	Tpm1	tropomyosin 1, alpha
19225	NA	19225	ENSMUSG00000032487	Ptgs2	prostaglandin-endoperoxide synthase 2
21417	NA	21417	ENSMUSG00000024238	Zeb1	zinc finger E-box binding homeobox 1
12505	NA	12505	ENSMUSG00000005087	Cd44	CD44 antigen
14165	NA	14165	ENSMUSG00000021732	Fgf10	fibroblast growth factor 10
19419	NA	19419	ENSMUSG00000027347	Rasgrp1	RAS guanyl releasing protein 1
biological process----multicellular organismal development----GO:0007275
C=2460;O=167;E=54.25;R=3.08;rawP=1.19e-48;adjP=2.08e-45
19697	NA	19697	ENSMUSG00000024927	Rela	v-rel reticuloendotheliosis viral oncogene homolog A (avian)
17196	NA	17196	ENSMUSG00000041607	Mbp	myelin basic protein
18999	NA	18999	ENSMUSG00000024406	Pou5f1	POU domain, class 5, transcription factor 1
17127	NA	17127	ENSMUSG00000032402	Smad3	MAD homolog 3 (Drosophila)
26416	NA	26416	ENSMUSG00000053436	Mapk14	mitogen-activated protein kinase 14
12501	NA	12501	ENSMUSG00000032093	Cd3e	CD3 antigen, epsilon polypeptide
13982	NA	13982	ENSMUSG00000019768	Esr1	estrogen receptor 1 (alpha)
16157	NA	16157	ENSMUSG00000073889	Il11ra1	interleukin 11 receptor, alpha chain 1
12043	NA	12043	ENSMUSG00000057329	Bcl2	B-cell leukemia/lymphoma 2
73708	NA	73708	ENSMUSG00000046323	Dppa3	developmental pluripotency-associated 3
19374	NA	19374	ENSMUSG00000032864	Rag2	recombination activating gene 2
18091	NA	18091	ENSMUSG00000015579	Nkx2-5	NK2 transcription factor related, locus 5 (Drosophila)
12576	NA	12576	ENSMUSG00000003031	Cdkn1b	cyclin-dependent kinase inhibitor 1B
11852	NA	11852	ENSMUSG00000054364	Rhob	ras homolog gene family, member B
74754	NA	74754	ENSMUSG00000034926	Dhcr24	24-dehydrocholesterol reductase
20371	NA	20371	ENSMUSG00000039521	Foxp3	forkhead box P3
12159	NA	12159	ENSMUSG00000021835	Bmp4	bone morphogenetic protein 4
14281	NA	14281	ENSMUSG00000021250	Fos	FBJ osteosarcoma oncogene
18012	NA	18012	ENSMUSG00000034701	Neurod1	neurogenic differentiation 1
21813	NA	21813	ENSMUSG00000032440	Tgfbr2	transforming growth factor, beta receptor II
17129	NA	17129	ENSMUSG00000021540	Smad5	MAD homolog 5 (Drosophila)
13388	NA	13388	ENSMUSG00000014773	Dll1	delta-like 1 (Drosophila)
26395	NA	26395	ENSMUSG00000004936	Map2k1	mitogen-activated protein kinase kinase 1
18127	NA	18127	ENSMUSG00000028978	Nos3	nitric oxide synthase 3, endothelial cell
71950	NA	71950	ENSMUSG00000012396	Nanog	Nanog homeobox
20683	NA	20683	ENSMUSG00000001280	Sp1	trans-acting transcription factor 1
12367	NA	12367	ENSMUSG00000031628	Casp3	caspase 3
19013	NA	19013	ENSMUSG00000022383	Ppara	peroxisome proliferator activated receptor alpha
19219	NA	19219	ENSMUSG00000039942	Ptger4	prostaglandin E receptor 4 (subtype EP4)
14256	NA	14256	ENSMUSG00000074129	Flt3l	FMS-like tyrosine kinase 3 ligand
53620	NA	53620	ENSMUSG00000073002	Vamp5	vesicle-associated membrane protein 5
14102	NA	14102	ENSMUSG00000024778	Fas	Fas (TNF receptor superfamily member 6)
18033	NA	18033	ENSMUSG00000028163	Nfkb1	nuclear factor of kappa light polypeptide gene enhancer in B-cells 1, p105
17390	NA	17390	ENSMUSG00000031740	Mmp2	matrix metallopeptidase 2
12168	NA	12168	ENSMUSG00000067336	Bmpr2	bone morphogenic protein receptor, type II (serine/threonine kinase)
18126	NA	18126	ENSMUSG00000020826	Nos2	nitric oxide synthase 2, inducible
13649	NA	13649	ENSMUSG00000020122	Egfr	epidermal growth factor receptor
14265	NA	14265	ENSMUSG00000000838	Fmr1	fragile X mental retardation syndrome 1 homolog
18222	NA	18222	ENSMUSG00000021224	Numb	numb gene homolog (Drosophila)
17339	NA	17339	ENSMUSG00000025389	Mip	major intrinsic protein of eye lens fiber
17131	NA	17131	ENSMUSG00000025880	Smad7	MAD homolog 7 (Drosophila)
12578	NA	12578	ENSMUSG00000044303	Cdkn2a	cyclin-dependent kinase inhibitor 2A
17242	NA	17242	ENSMUSG00000027239	Mdk	midkine
18088	NA	18088	ENSMUSG00000027434	Nkx2-2	NK2 transcription factor related, locus 2 (Drosophila)
20589	NA	20589	ENSMUSG00000024831	Ighmbp2	immunoglobulin mu binding protein 2
13653	NA	13653	ENSMUSG00000038418	Egr1	early growth response 1
13844	NA	13844	ENSMUSG00000028664	Ephb2	Eph receptor B2
56351	NA	56351	ENSMUSG00000071072	Ptges3	prostaglandin E synthase 3 (cytosolic)
17386	NA	17386	ENSMUSG00000050578	Mmp13	matrix metallopeptidase 13
14595	NA	14595	ENSMUSG00000028413	B4galt1	UDP-Gal:betaGlcNAc beta 1,4- galactosyltransferase, polypeptide 1
13175	NA	13175	ENSMUSG00000027797	Dclk1	doublecortin-like kinase 1
51788	NA	51788	ENSMUSG00000037894	H2afz	H2A histone family, member Z
99377	NA	99377	ENSMUSG00000027547	Sall4	sal-like 4 (Drosophila)
235320	NA	235320	ENSMUSG00000066687	Zbtb16	zinc finger and BTB domain containing 16
15452	NA	15452	ENSMUSG00000025630	Hprt1	hypoxanthine guanine phosphoribosyl transferase 1
12577	NA	12577	ENSMUSG00000037664	Cdkn1c	cyclin-dependent kinase inhibitor 1C (P57)
14103	NA	14103	ENSMUSG00000000817	Fasl	Fas ligand (TNF superfamily, member 6)
16392	NA	16392	ENSMUSG00000042258	Isl1	ISL1 transcription factor, LIM/homeodomain
18109	NA	18109	ENSMUSG00000037169	Mycn	v-myc myelocytomatosis viral related oncogene, neuroblastoma derived (avian)
192119	NA	192119	ENSMUSG00000041415	Dicer1	Dicer1, Dcr-1 homolog (Drosophila)
11607	NA	11607	ENSMUSG00000049115	Agtr1a	angiotensin II receptor, type 1a
16332	NA	16332	ENSMUSG00000032737	Inppl1	inositol polyphosphate phosphatase-like 1
18053	NA	18053	ENSMUSG00000000120	Ngfr	nerve growth factor receptor (TNFR superfamily, member 16)
13386	NA	13386	ENSMUSG00000040856	Dlk1	delta-like 1 homolog (Drosophila)
12394	NA	12394	ENSMUSG00000022952	Runx1	runt related transcription factor 1
12608	NA	12608	ENSMUSG00000056501	Cebpb	CCAAT/enhancer binding protein (C/EBP), beta
12550	NA	12550	ENSMUSG00000000303	Cdh1	cadherin 1
19264	NA	19264	ENSMUSG00000026395	Ptprc	protein tyrosine phosphatase, receptor type, C
17126	NA	17126	ENSMUSG00000024563	Smad2	MAD homolog 2 (Drosophila)
14173	NA	14173	ENSMUSG00000037225	Fgf2	fibroblast growth factor 2
193034	NA	193034	ENSMUSG00000005952	Trpv1	transient receptor potential cation channel, subfamily V, member 1
68585	NA	68585	ENSMUSG00000020458	Rtn4	reticulon 4
21926	NA	21926	ENSMUSG00000024401	Tnf	tumor necrosis factor
12167	NA	12167	ENSMUSG00000052430	Bmpr1b	bone morphogenetic protein receptor, type 1B
14182	NA	14182	ENSMUSG00000031565	Fgfr1	fibroblast growth factor receptor 1
12504	NA	12504	ENSMUSG00000023274	Cd4	CD4 antigen
16449	NA	16449	ENSMUSG00000027276	Jag1	jagged 1
18131	NA	18131	ENSMUSG00000038146	Notch3	Notch gene homolog 3 (Drosophila)
16400	NA	16400	ENSMUSG00000001507	Itga3	integrin alpha 3
16450	NA	16450	ENSMUSG00000002799	Jag2	jagged 2
19645	NA	19645	ENSMUSG00000022105	Rb1	retinoblastoma 1
12151	NA	12151	ENSMUSG00000026739	Bmi1	Bmi1 polycomb ring finger oncogene
18213	NA	18213	ENSMUSG00000059146	Ntrk3	neurotrophic tyrosine kinase, receptor, type 3
11746	NA	11746	ENSMUSG00000029994	Anxa4	annexin A4
26417	NA	26417	ENSMUSG00000063065	Mapk3	mitogen-activated protein kinase 3
19211	NA	19211	ENSMUSG00000013663	Pten	phosphatase and tensin homolog
13866	NA	13866	ENSMUSG00000062312	Erbb2	v-erb-b2 erythroblastic leukemia viral oncogene homolog 2, neuro/glioblastoma derived oncogene homolog (avian)
17395	NA	17395	ENSMUSG00000017737	Mmp9	matrix metallopeptidase 9
11651	NA	11651	ENSMUSG00000001729	Akt1	thymoma viral proto-oncogene 1
17910	NA	17910	ENSMUSG00000042678	Myo15	myosin XV
12767	NA	12767	ENSMUSG00000045382	Cxcr4	chemokine (C-X-C motif) receptor 4
18096	NA	18096	ENSMUSG00000035187	Nkx6-1	NK6 homeobox 1
22408	NA	22408	ENSMUSG00000022997	Wnt1	wingless-related MMTV integration site 1
16653	NA	16653	ENSMUSG00000030265	Kras	v-Ki-ras2 Kirsten rat sarcoma viral oncogene homolog
14609	NA	14609	ENSMUSG00000050953	Gja1	gap junction protein, alpha 1
21412	NA	21412	ENSMUSG00000045680	Tcf21	transcription factor 21
21405	NA	21405	ENSMUSG00000029556	Hnf1a	HNF1 homeobox A
11816	NA	11816	ENSMUSG00000002985	Apoe	apolipoprotein E
16000	NA	16000	ENSMUSG00000020053	Igf1	insulin-like growth factor 1
19411	NA	19411	ENSMUSG00000001288	Rarg	retinoic acid receptor, gamma
22329	NA	22329	ENSMUSG00000027962	Vcam1	vascular cell adhesion molecule 1
20375	NA	20375	ENSMUSG00000002111	Sfpi1	SFFV proviral integration 1
13436	NA	13436	ENSMUSG00000027478	Dnmt3b	DNA methyltransferase 3B
20852	NA	20852	ENSMUSG00000002147	Stat6	signal transducer and activator of transcription 6
54720	NA	54720	ENSMUSG00000022951	Rcan1	regulator of calcineurin 1
22416	NA	22416	ENSMUSG00000009900	Wnt3a	wingless-related MMTV integration site 3A
22632	NA	22632	ENSMUSG00000021264	Yy1	YY1 transcription factor
18747	NA	18747	ENSMUSG00000005469	Prkaca	protein kinase, cAMP dependent, catalytic, alpha
15978	NA	15978	ENSMUSG00000055170	Ifng	interferon gamma
22346	NA	22346	ENSMUSG00000033933	Vhl	von Hippel-Lindau syndrome
17295	NA	17295	ENSMUSG00000009376	Met	met proto-oncogene
18263	NA	18263	ENSMUSG00000011179	Odc1	ornithine decarboxylase, structural 1
15234	NA	15234	ENSMUSG00000028864	Hgf	hepatocyte growth factor
24063	NA	24063	ENSMUSG00000037211	Spry1	sprouty homolog 1 (Drosophila)
24064	NA	24064	ENSMUSG00000022114	Spry2	sprouty homolog 2 (Drosophila)
11477	NA	11477	ENSMUSG00000026836	Acvr1	activin A receptor, type 1
20315	NA	20315	ENSMUSG00000061353	Cxcl12	chemokine (C-X-C motif) ligand 12
12125	NA	12125	ENSMUSG00000027381	Bcl2l11	BCL2-like 11 (apoptosis facilitator)
12799	NA	12799	ENSMUSG00000006782	Cnp	2',3'-cyclic nucleotide 3' phosphodiesterase
12048	NA	12048	ENSMUSG00000007659	Bcl2l1	BCL2-like 1
21812	NA	21812	ENSMUSG00000007613	Tgfbr1	transforming growth factor, beta receptor I
21345	NA	21345	ENSMUSG00000032085	Tagln	transgelin
15376	NA	15376	ENSMUSG00000037025	Foxa2	forkhead box A2
14178	NA	14178	ENSMUSG00000027208	Fgf7	fibroblast growth factor 7
12667	NA	12667	ENSMUSG00000006958	Chrd	chordin
14634	NA	14634	ENSMUSG00000021318	Gli3	GLI-Kruppel family member GLI3
22059	NA	22059	ENSMUSG00000059552	Trp53	transformation related protein 53
18609	NA	18609	ENSMUSG00000029644	Pdx1	pancreatic and duodenal homeobox 1
12442	NA	12442	ENSMUSG00000032218	Ccnb2	cyclin B2
20724	NA	20724	ENSMUSG00000067006	Serpinb5	serine (or cysteine) peptidase inhibitor, clade B, member 5
15251	NA	15251	ENSMUSG00000021109	Hif1a	hypoxia inducible factor 1, alpha subunit
16468	NA	16468	ENSMUSG00000038518	Jarid2	jumonji, AT rich interactive domain 2
12912	NA	12912	ENSMUSG00000025958	Creb1	cAMP responsive element binding protein 1
16765	NA	16765	ENSMUSG00000028832	Stmn1	stathmin 1
12166	NA	12166	ENSMUSG00000021796	Bmpr1a	bone morphogenetic protein receptor, type 1A
20674	NA	20674	ENSMUSG00000074637	Sox2	SRY-box containing gene 2
18858	NA	18858	ENSMUSG00000018217	Pmp22	peripheral myelin protein 22
22034	NA	22034	ENSMUSG00000027164	Traf6	TNF receptor-associated factor 6
11838	NA	11838	ENSMUSG00000022602	Arc	activity regulated cytoskeletal-associated protein
16476	NA	16476	ENSMUSG00000052684	Jun	Jun oncogene
14254	NA	14254	ENSMUSG00000029648	Flt1	FMS-like tyrosine kinase 1
12227	NA	12227	ENSMUSG00000020423	Btg2	B-cell translocation gene 2, anti-proliferative
22773	NA	22773	ENSMUSG00000067860	Zic3	zinc finger protein of the cerebellum 3
19073	NA	19073	ENSMUSG00000020077	Srgn	serglycin
11789	NA	11789	ENSMUSG00000005871	Apc	adenomatosis polyposis coli
22160	NA	22160	ENSMUSG00000035799	Twist1	twist homolog 1 (Drosophila)
11925	NA	11925	ENSMUSG00000044312	Neurog3	neurogenin 3
19701	NA	19701	ENSMUSG00000070645	Ren1	renin 1 structural
20466	NA	20466	ENSMUSG00000042557	Sin3a	transcriptional regulator, SIN3A (yeast)
58994	NA	58994	ENSMUSG00000031906	Smpd3	sphingomyelin phosphodiesterase 3, neutral
16412	NA	16412	ENSMUSG00000025809	Itgb1	integrin beta 1 (fibronectin receptor beta)
20850	NA	20850	ENSMUSG00000004043	Stat5a	signal transducer and activator of transcription 5A
20848	NA	20848	ENSMUSG00000004040	Stat3	signal transducer and activator of transcription 3
16193	NA	16193	ENSMUSG00000025746	Il6	interleukin 6
18992	NA	18992	ENSMUSG00000052621	Pou3f2	POU domain, class 3, transcription factor 2
13345	NA	13345	ENSMUSG00000007805	Twist2	twist homolog 2 (Drosophila)
20807	NA	20807	ENSMUSG00000015605	Srf	serum response factor
26413	NA	26413	ENSMUSG00000063358	Mapk1	mitogen-activated protein kinase 1
21943	NA	21943	ENSMUSG00000022015	Tnfsf11	tumor necrosis factor (ligand) superfamily, member 11
11727	NA	11727	ENSMUSG00000072115	Ang	angiogenin, ribonuclease, RNase A family, 5
17128	NA	17128	ENSMUSG00000024515	Smad4	MAD homolog 4 (Drosophila)
12018	NA	12018	ENSMUSG00000057789	Bak1	BCL2-antagonist/killer 1
22003	NA	22003	ENSMUSG00000032366	Tpm1	tropomyosin 1, alpha
19225	NA	19225	ENSMUSG00000032487	Ptgs2	prostaglandin-endoperoxide synthase 2
21417	NA	21417	ENSMUSG00000024238	Zeb1	zinc finger E-box binding homeobox 1
12505	NA	12505	ENSMUSG00000005087	Cd44	CD44 antigen
14165	NA	14165	ENSMUSG00000021732	Fgf10	fibroblast growth factor 10
biological process----positive regulation of cellular process----GO:0048522
C=1116;O=115;E=24.61;R=4.67;rawP=1.89e-48;adjP=3.31e-45
19697	NA	19697	ENSMUSG00000024927	Rela	v-rel reticuloendotheliosis viral oncogene homolog A (avian)
11651	NA	11651	ENSMUSG00000001729	Akt1	thymoma viral proto-oncogene 1
17395	NA	17395	ENSMUSG00000017737	Mmp9	matrix metallopeptidase 9
56636	NA	56636	ENSMUSG00000030827	Fgf21	fibroblast growth factor 21
12519	NA	12519	ENSMUSG00000075122	Cd80	CD80 antigen
56717	NA	56717	ENSMUSG00000028991	Mtor	mechanistic target of rapamycin (serine/threonine kinase)
18999	NA	18999	ENSMUSG00000024406	Pou5f1	POU domain, class 5, transcription factor 1
17127	NA	17127	ENSMUSG00000032402	Smad3	MAD homolog 3 (Drosophila)
26416	NA	26416	ENSMUSG00000053436	Mapk14	mitogen-activated protein kinase 14
18096	NA	18096	ENSMUSG00000035187	Nkx6-1	NK6 homeobox 1
12501	NA	12501	ENSMUSG00000032093	Cd3e	CD3 antigen, epsilon polypeptide
13982	NA	13982	ENSMUSG00000019768	Esr1	estrogen receptor 1 (alpha)
16653	NA	16653	ENSMUSG00000030265	Kras	v-Ki-ras2 Kirsten rat sarcoma viral oncogene homolog
16157	NA	16157	ENSMUSG00000073889	Il11ra1	interleukin 11 receptor, alpha chain 1
12043	NA	12043	ENSMUSG00000057329	Bcl2	B-cell leukemia/lymphoma 2
21412	NA	21412	ENSMUSG00000045680	Tcf21	transcription factor 21
80903	NA	80903	ENSMUSG00000031230	Fgf16	fibroblast growth factor 16
18091	NA	18091	ENSMUSG00000015579	Nkx2-5	NK2 transcription factor related, locus 5 (Drosophila)
21405	NA	21405	ENSMUSG00000029556	Hnf1a	HNF1 homeobox A
12576	NA	12576	ENSMUSG00000003031	Cdkn1b	cyclin-dependent kinase inhibitor 1B
12721	NA	12721	ENSMUSG00000030707	Coro1a	coronin, actin binding protein 1A
20371	NA	20371	ENSMUSG00000039521	Foxp3	forkhead box P3
12159	NA	12159	ENSMUSG00000021835	Bmp4	bone morphogenetic protein 4
16000	NA	16000	ENSMUSG00000020053	Igf1	insulin-like growth factor 1
19411	NA	19411	ENSMUSG00000001288	Rarg	retinoic acid receptor, gamma
20375	NA	20375	ENSMUSG00000002111	Sfpi1	SFFV proviral integration 1
14281	NA	14281	ENSMUSG00000021250	Fos	FBJ osteosarcoma oncogene
18012	NA	18012	ENSMUSG00000034701	Neurod1	neurogenic differentiation 1
20852	NA	20852	ENSMUSG00000002147	Stat6	signal transducer and activator of transcription 6
21813	NA	21813	ENSMUSG00000032440	Tgfbr2	transforming growth factor, beta receptor II
17129	NA	17129	ENSMUSG00000021540	Smad5	MAD homolog 5 (Drosophila)
15978	NA	15978	ENSMUSG00000055170	Ifng	interferon gamma
26395	NA	26395	ENSMUSG00000004936	Map2k1	mitogen-activated protein kinase kinase 1
71950	NA	71950	ENSMUSG00000012396	Nanog	Nanog homeobox
20683	NA	20683	ENSMUSG00000001280	Sp1	trans-acting transcription factor 1
18263	NA	18263	ENSMUSG00000011179	Odc1	ornithine decarboxylase, structural 1
23871	NA	23871	ENSMUSG00000032035	Ets1	E26 avian leukemia oncogene 1, 5' domain
12367	NA	12367	ENSMUSG00000031628	Casp3	caspase 3
142980	NA	142980	ENSMUSG00000031639	Tlr3	toll-like receptor 3
18027	NA	18027	ENSMUSG00000028565	Nfia	nuclear factor I/A
19013	NA	19013	ENSMUSG00000022383	Ppara	peroxisome proliferator activated receptor alpha
14256	NA	14256	ENSMUSG00000074129	Flt3l	FMS-like tyrosine kinase 3 ligand
20315	NA	20315	ENSMUSG00000061353	Cxcl12	chemokine (C-X-C motif) ligand 12
14102	NA	14102	ENSMUSG00000024778	Fas	Fas (TNF receptor superfamily member 6)
12125	NA	12125	ENSMUSG00000027381	Bcl2l11	BCL2-like 11 (apoptosis facilitator)
192236	NA	192236	ENSMUSG00000025188	Hps1	Hermansky-Pudlak syndrome 1 homolog (human)
18033	NA	18033	ENSMUSG00000028163	Nfkb1	nuclear factor of kappa light polypeptide gene enhancer in B-cells 1, p105
12048	NA	12048	ENSMUSG00000007659	Bcl2l1	BCL2-like 1
21812	NA	21812	ENSMUSG00000007613	Tgfbr1	transforming growth factor, beta receptor I
12168	NA	12168	ENSMUSG00000067336	Bmpr2	bone morphogenic protein receptor, type II (serine/threonine kinase)
13649	NA	13649	ENSMUSG00000020122	Egfr	epidermal growth factor receptor
17874	NA	17874	ENSMUSG00000032508	Myd88	myeloid differentiation primary response gene 88
15376	NA	15376	ENSMUSG00000037025	Foxa2	forkhead box A2
14178	NA	14178	ENSMUSG00000027208	Fgf7	fibroblast growth factor 7
14634	NA	14634	ENSMUSG00000021318	Gli3	GLI-Kruppel family member GLI3
12578	NA	12578	ENSMUSG00000044303	Cdkn2a	cyclin-dependent kinase inhibitor 2A
18088	NA	18088	ENSMUSG00000027434	Nkx2-2	NK2 transcription factor related, locus 2 (Drosophila)
17242	NA	17242	ENSMUSG00000027239	Mdk	midkine
58801	NA	58801	ENSMUSG00000024521	Pmaip1	phorbol-12-myristate-13-acetate-induced protein 1
18609	NA	18609	ENSMUSG00000029644	Pdx1	pancreatic and duodenal homeobox 1
22059	NA	22059	ENSMUSG00000059552	Trp53	transformation related protein 53
13844	NA	13844	ENSMUSG00000028664	Ephb2	Eph receptor B2
15461	NA	15461	ENSMUSG00000025499	Hras1	Harvey rat sarcoma virus oncogene 1
14595	NA	14595	ENSMUSG00000028413	B4galt1	UDP-Gal:betaGlcNAc beta 1,4- galactosyltransferase, polypeptide 1
99377	NA	99377	ENSMUSG00000027547	Sall4	sal-like 4 (Drosophila)
235320	NA	235320	ENSMUSG00000066687	Zbtb16	zinc finger and BTB domain containing 16
67245	NA	67245	ENSMUSG00000020134	Peli1	pellino 1
27401	NA	27401	ENSMUSG00000054115	Skp2	S-phase kinase-associated protein 2 (p45)
15370	NA	15370	ENSMUSG00000023034	Nr4a1	nuclear receptor subfamily 4, group A, member 1
15452	NA	15452	ENSMUSG00000025630	Hprt1	hypoxanthine guanine phosphoribosyl transferase 1
15251	NA	15251	ENSMUSG00000021109	Hif1a	hypoxia inducible factor 1, alpha subunit
14103	NA	14103	ENSMUSG00000000817	Fasl	Fas ligand (TNF superfamily, member 6)
16392	NA	16392	ENSMUSG00000042258	Isl1	ISL1 transcription factor, LIM/homeodomain
12428	NA	12428	ENSMUSG00000027715	Ccna2	cyclin A2
21898	NA	21898	ENSMUSG00000039005	Tlr4	toll-like receptor 4
12912	NA	12912	ENSMUSG00000025958	Creb1	cAMP responsive element binding protein 1
16765	NA	16765	ENSMUSG00000028832	Stmn1	stathmin 1
66277	NA	66277	ENSMUSG00000030087	Klf15	Kruppel-like factor 15
12166	NA	12166	ENSMUSG00000021796	Bmpr1a	bone morphogenetic protein receptor, type 1A
20674	NA	20674	ENSMUSG00000074637	Sox2	SRY-box containing gene 2
22034	NA	22034	ENSMUSG00000027164	Traf6	TNF receptor-associated factor 6
18109	NA	18109	ENSMUSG00000037169	Mycn	v-myc myelocytomatosis viral related oncogene, neuroblastoma derived (avian)
16476	NA	16476	ENSMUSG00000052684	Jun	Jun oncogene
18053	NA	18053	ENSMUSG00000000120	Ngfr	nerve growth factor receptor (TNFR superfamily, member 16)
22773	NA	22773	ENSMUSG00000067860	Zic3	zinc finger protein of the cerebellum 3
11789	NA	11789	ENSMUSG00000005871	Apc	adenomatosis polyposis coli
83557	NA	83557	ENSMUSG00000050966	Lin28	lin-28 homolog (C. elegans)
11925	NA	11925	ENSMUSG00000044312	Neurog3	neurogenin 3
16159	NA	16159	ENSMUSG00000027776	Il12a	interleukin 12a
16412	NA	16412	ENSMUSG00000025809	Itgb1	integrin beta 1 (fibronectin receptor beta)
12608	NA	12608	ENSMUSG00000056501	Cebpb	CCAAT/enhancer binding protein (C/EBP), beta
20850	NA	20850	ENSMUSG00000004043	Stat5a	signal transducer and activator of transcription 5A
19264	NA	19264	ENSMUSG00000026395	Ptprc	protein tyrosine phosphatase, receptor type, C
20848	NA	20848	ENSMUSG00000004040	Stat3	signal transducer and activator of transcription 3
17126	NA	17126	ENSMUSG00000024563	Smad2	MAD homolog 2 (Drosophila)
16193	NA	16193	ENSMUSG00000025746	Il6	interleukin 6
14173	NA	14173	ENSMUSG00000037225	Fgf2	fibroblast growth factor 2
13712	NA	13712	ENSMUSG00000009406	Elk1	ELK1, member of ETS oncogene family
18992	NA	18992	ENSMUSG00000052621	Pou3f2	POU domain, class 3, transcription factor 2
20807	NA	20807	ENSMUSG00000015605	Srf	serum response factor
21926	NA	21926	ENSMUSG00000024401	Tnf	tumor necrosis factor
21943	NA	21943	ENSMUSG00000022015	Tnfsf11	tumor necrosis factor (ligand) superfamily, member 11
17128	NA	17128	ENSMUSG00000024515	Smad4	MAD homolog 4 (Drosophila)
14182	NA	14182	ENSMUSG00000031565	Fgfr1	fibroblast growth factor receptor 1
12018	NA	12018	ENSMUSG00000057789	Bak1	BCL2-antagonist/killer 1
12504	NA	12504	ENSMUSG00000023274	Cd4	CD4 antigen
16449	NA	16449	ENSMUSG00000027276	Jag1	jagged 1
21417	NA	21417	ENSMUSG00000024238	Zeb1	zinc finger E-box binding homeobox 1
12575	NA	12575	ENSMUSG00000023067	Cdkn1a	cyclin-dependent kinase inhibitor 1A (P21)
12371	NA	12371	ENSMUSG00000028914	Casp9	caspase 9
19645	NA	19645	ENSMUSG00000022105	Rb1	retinoblastoma 1
18213	NA	18213	ENSMUSG00000059146	Ntrk3	neurotrophic tyrosine kinase, receptor, type 3
19211	NA	19211	ENSMUSG00000013663	Pten	phosphatase and tensin homolog
14165	NA	14165	ENSMUSG00000021732	Fgf10	fibroblast growth factor 10
13207	NA	13207	ENSMUSG00000020719	Ddx5	DEAD (Asp-Glu-Ala-Asp) box polypeptide 5
biological process----cell proliferation----GO:0008283
C=629;O=85;E=13.87;R=6.13;rawP=6.40e-44;adjP=1.12e-40
13866	NA	13866	ENSMUSG00000062312	Erbb2	v-erb-b2 erythroblastic leukemia viral oncogene homolog 2, neuro/glioblastoma derived oncogene homolog (avian)
14688	NA	14688	ENSMUSG00000029064	Gnb1	guanine nucleotide binding protein (G protein), beta 1
56636	NA	56636	ENSMUSG00000030827	Fgf21	fibroblast growth factor 21
12519	NA	12519	ENSMUSG00000075122	Cd80	CD80 antigen
17127	NA	17127	ENSMUSG00000032402	Smad3	MAD homolog 3 (Drosophila)
12767	NA	12767	ENSMUSG00000045382	Cxcr4	chemokine (C-X-C motif) receptor 4
12501	NA	12501	ENSMUSG00000032093	Cd3e	CD3 antigen, epsilon polypeptide
13982	NA	13982	ENSMUSG00000019768	Esr1	estrogen receptor 1 (alpha)
16653	NA	16653	ENSMUSG00000030265	Kras	v-Ki-ras2 Kirsten rat sarcoma viral oncogene homolog
16157	NA	16157	ENSMUSG00000073889	Il11ra1	interleukin 11 receptor, alpha chain 1
12043	NA	12043	ENSMUSG00000057329	Bcl2	B-cell leukemia/lymphoma 2
64292	NA	64292	ENSMUSG00000050737	Ptges	prostaglandin E synthase
80903	NA	80903	ENSMUSG00000031230	Fgf16	fibroblast growth factor 16
19374	NA	19374	ENSMUSG00000032864	Rag2	recombination activating gene 2
18091	NA	18091	ENSMUSG00000015579	Nkx2-5	NK2 transcription factor related, locus 5 (Drosophila)
12576	NA	12576	ENSMUSG00000003031	Cdkn1b	cyclin-dependent kinase inhibitor 1B
12721	NA	12721	ENSMUSG00000030707	Coro1a	coronin, actin binding protein 1A
20371	NA	20371	ENSMUSG00000039521	Foxp3	forkhead box P3
12159	NA	12159	ENSMUSG00000021835	Bmp4	bone morphogenetic protein 4
16000	NA	16000	ENSMUSG00000020053	Igf1	insulin-like growth factor 1
19411	NA	19411	ENSMUSG00000001288	Rarg	retinoic acid receptor, gamma
22416	NA	22416	ENSMUSG00000009900	Wnt3a	wingless-related MMTV integration site 3A
20852	NA	20852	ENSMUSG00000002147	Stat6	signal transducer and activator of transcription 6
21813	NA	21813	ENSMUSG00000032440	Tgfbr2	transforming growth factor, beta receptor II
15978	NA	15978	ENSMUSG00000055170	Ifng	interferon gamma
16952	NA	16952	ENSMUSG00000024659	Anxa1	annexin A1
71950	NA	71950	ENSMUSG00000012396	Nanog	Nanog homeobox
15234	NA	15234	ENSMUSG00000028864	Hgf	hepatocyte growth factor
18263	NA	18263	ENSMUSG00000011179	Odc1	ornithine decarboxylase, structural 1
17295	NA	17295	ENSMUSG00000009376	Met	met proto-oncogene
12367	NA	12367	ENSMUSG00000031628	Casp3	caspase 3
24063	NA	24063	ENSMUSG00000037211	Spry1	sprouty homolog 1 (Drosophila)
24064	NA	24064	ENSMUSG00000022114	Spry2	sprouty homolog 2 (Drosophila)
14256	NA	14256	ENSMUSG00000074129	Flt3l	FMS-like tyrosine kinase 3 ligand
20315	NA	20315	ENSMUSG00000061353	Cxcl12	chemokine (C-X-C motif) ligand 12
12048	NA	12048	ENSMUSG00000007659	Bcl2l1	BCL2-like 1
18126	NA	18126	ENSMUSG00000020826	Nos2	nitric oxide synthase 2, inducible
13649	NA	13649	ENSMUSG00000020122	Egfr	epidermal growth factor receptor
17874	NA	17874	ENSMUSG00000032508	Myd88	myeloid differentiation primary response gene 88
14178	NA	14178	ENSMUSG00000027208	Fgf7	fibroblast growth factor 7
18222	NA	18222	ENSMUSG00000021224	Numb	numb gene homolog (Drosophila)
14634	NA	14634	ENSMUSG00000021318	Gli3	GLI-Kruppel family member GLI3
12578	NA	12578	ENSMUSG00000044303	Cdkn2a	cyclin-dependent kinase inhibitor 2A
58801	NA	58801	ENSMUSG00000024521	Pmaip1	phorbol-12-myristate-13-acetate-induced protein 1
22059	NA	22059	ENSMUSG00000059552	Trp53	transformation related protein 53
18609	NA	18609	ENSMUSG00000029644	Pdx1	pancreatic and duodenal homeobox 1
19217	NA	19217	ENSMUSG00000037759	Ptger2	prostaglandin E receptor 2 (subtype EP2)
56351	NA	56351	ENSMUSG00000071072	Ptges3	prostaglandin E synthase 3 (cytosolic)
15461	NA	15461	ENSMUSG00000025499	Hras1	Harvey rat sarcoma virus oncogene 1
14595	NA	14595	ENSMUSG00000028413	B4galt1	UDP-Gal:betaGlcNAc beta 1,4- galactosyltransferase, polypeptide 1
235320	NA	235320	ENSMUSG00000066687	Zbtb16	zinc finger and BTB domain containing 16
15452	NA	15452	ENSMUSG00000025630	Hprt1	hypoxanthine guanine phosphoribosyl transferase 1
20724	NA	20724	ENSMUSG00000067006	Serpinb5	serine (or cysteine) peptidase inhibitor, clade B, member 5
16468	NA	16468	ENSMUSG00000038518	Jarid2	jumonji, AT rich interactive domain 2
21898	NA	21898	ENSMUSG00000039005	Tlr4	toll-like receptor 4
12166	NA	12166	ENSMUSG00000021796	Bmpr1a	bone morphogenetic protein receptor, type 1A
20674	NA	20674	ENSMUSG00000074637	Sox2	SRY-box containing gene 2
16396	NA	16396	ENSMUSG00000027598	Itch	itchy, E3 ubiquitin protein ligase
18109	NA	18109	ENSMUSG00000037169	Mycn	v-myc myelocytomatosis viral related oncogene, neuroblastoma derived (avian)
16476	NA	16476	ENSMUSG00000052684	Jun	Jun oncogene
16332	NA	16332	ENSMUSG00000032737	Inppl1	inositol polyphosphate phosphatase-like 1
18053	NA	18053	ENSMUSG00000000120	Ngfr	nerve growth factor receptor (TNFR superfamily, member 16)
11789	NA	11789	ENSMUSG00000005871	Apc	adenomatosis polyposis coli
16159	NA	16159	ENSMUSG00000027776	Il12a	interleukin 12a
16412	NA	16412	ENSMUSG00000025809	Itgb1	integrin beta 1 (fibronectin receptor beta)
20850	NA	20850	ENSMUSG00000004043	Stat5a	signal transducer and activator of transcription 5A
12608	NA	12608	ENSMUSG00000056501	Cebpb	CCAAT/enhancer binding protein (C/EBP), beta
19264	NA	19264	ENSMUSG00000026395	Ptprc	protein tyrosine phosphatase, receptor type, C
16193	NA	16193	ENSMUSG00000025746	Il6	interleukin 6
14173	NA	14173	ENSMUSG00000037225	Fgf2	fibroblast growth factor 2
18992	NA	18992	ENSMUSG00000052621	Pou3f2	POU domain, class 3, transcription factor 2
21943	NA	21943	ENSMUSG00000022015	Tnfsf11	tumor necrosis factor (ligand) superfamily, member 11
21926	NA	21926	ENSMUSG00000024401	Tnf	tumor necrosis factor
17128	NA	17128	ENSMUSG00000024515	Smad4	MAD homolog 4 (Drosophila)
14182	NA	14182	ENSMUSG00000031565	Fgfr1	fibroblast growth factor receptor 1
12018	NA	12018	ENSMUSG00000057789	Bak1	BCL2-antagonist/killer 1
18792	NA	18792	ENSMUSG00000021822	Plau	plasminogen activator, urokinase
19225	NA	19225	ENSMUSG00000032487	Ptgs2	prostaglandin-endoperoxide synthase 2
21417	NA	21417	ENSMUSG00000024238	Zeb1	zinc finger E-box binding homeobox 1
66141	NA	66141	ENSMUSG00000025492	Ifitm3	interferon induced transmembrane protein 3
12575	NA	12575	ENSMUSG00000023067	Cdkn1a	cyclin-dependent kinase inhibitor 1A (P21)
19645	NA	19645	ENSMUSG00000022105	Rb1	retinoblastoma 1
19211	NA	19211	ENSMUSG00000013663	Pten	phosphatase and tensin homolog
14165	NA	14165	ENSMUSG00000021732	Fgf10	fibroblast growth factor 10
12988	NA	12988	ENSMUSG00000032312	Csk	c-src tyrosine kinase
biological process----regulation of cell proliferation----GO:0042127
C=462;O=72;E=10.19;R=7.07;rawP=3.72e-41;adjP=6.51e-38
13866	NA	13866	ENSMUSG00000062312	Erbb2	v-erb-b2 erythroblastic leukemia viral oncogene homolog 2, neuro/glioblastoma derived oncogene homolog (avian)
56636	NA	56636	ENSMUSG00000030827	Fgf21	fibroblast growth factor 21
12519	NA	12519	ENSMUSG00000075122	Cd80	CD80 antigen
17127	NA	17127	ENSMUSG00000032402	Smad3	MAD homolog 3 (Drosophila)
12501	NA	12501	ENSMUSG00000032093	Cd3e	CD3 antigen, epsilon polypeptide
13982	NA	13982	ENSMUSG00000019768	Esr1	estrogen receptor 1 (alpha)
16653	NA	16653	ENSMUSG00000030265	Kras	v-Ki-ras2 Kirsten rat sarcoma viral oncogene homolog
16157	NA	16157	ENSMUSG00000073889	Il11ra1	interleukin 11 receptor, alpha chain 1
12043	NA	12043	ENSMUSG00000057329	Bcl2	B-cell leukemia/lymphoma 2
64292	NA	64292	ENSMUSG00000050737	Ptges	prostaglandin E synthase
80903	NA	80903	ENSMUSG00000031230	Fgf16	fibroblast growth factor 16
18091	NA	18091	ENSMUSG00000015579	Nkx2-5	NK2 transcription factor related, locus 5 (Drosophila)
12576	NA	12576	ENSMUSG00000003031	Cdkn1b	cyclin-dependent kinase inhibitor 1B
12721	NA	12721	ENSMUSG00000030707	Coro1a	coronin, actin binding protein 1A
20371	NA	20371	ENSMUSG00000039521	Foxp3	forkhead box P3
12159	NA	12159	ENSMUSG00000021835	Bmp4	bone morphogenetic protein 4
16000	NA	16000	ENSMUSG00000020053	Igf1	insulin-like growth factor 1
19411	NA	19411	ENSMUSG00000001288	Rarg	retinoic acid receptor, gamma
20852	NA	20852	ENSMUSG00000002147	Stat6	signal transducer and activator of transcription 6
21813	NA	21813	ENSMUSG00000032440	Tgfbr2	transforming growth factor, beta receptor II
15978	NA	15978	ENSMUSG00000055170	Ifng	interferon gamma
16952	NA	16952	ENSMUSG00000024659	Anxa1	annexin A1
71950	NA	71950	ENSMUSG00000012396	Nanog	Nanog homeobox
18263	NA	18263	ENSMUSG00000011179	Odc1	ornithine decarboxylase, structural 1
12367	NA	12367	ENSMUSG00000031628	Casp3	caspase 3
24063	NA	24063	ENSMUSG00000037211	Spry1	sprouty homolog 1 (Drosophila)
24064	NA	24064	ENSMUSG00000022114	Spry2	sprouty homolog 2 (Drosophila)
14256	NA	14256	ENSMUSG00000074129	Flt3l	FMS-like tyrosine kinase 3 ligand
12048	NA	12048	ENSMUSG00000007659	Bcl2l1	BCL2-like 1
18126	NA	18126	ENSMUSG00000020826	Nos2	nitric oxide synthase 2, inducible
13649	NA	13649	ENSMUSG00000020122	Egfr	epidermal growth factor receptor
17874	NA	17874	ENSMUSG00000032508	Myd88	myeloid differentiation primary response gene 88
14178	NA	14178	ENSMUSG00000027208	Fgf7	fibroblast growth factor 7
14634	NA	14634	ENSMUSG00000021318	Gli3	GLI-Kruppel family member GLI3
12578	NA	12578	ENSMUSG00000044303	Cdkn2a	cyclin-dependent kinase inhibitor 2A
58801	NA	58801	ENSMUSG00000024521	Pmaip1	phorbol-12-myristate-13-acetate-induced protein 1
22059	NA	22059	ENSMUSG00000059552	Trp53	transformation related protein 53
18609	NA	18609	ENSMUSG00000029644	Pdx1	pancreatic and duodenal homeobox 1
19217	NA	19217	ENSMUSG00000037759	Ptger2	prostaglandin E receptor 2 (subtype EP2)
14595	NA	14595	ENSMUSG00000028413	B4galt1	UDP-Gal:betaGlcNAc beta 1,4- galactosyltransferase, polypeptide 1
15461	NA	15461	ENSMUSG00000025499	Hras1	Harvey rat sarcoma virus oncogene 1
235320	NA	235320	ENSMUSG00000066687	Zbtb16	zinc finger and BTB domain containing 16
20724	NA	20724	ENSMUSG00000067006	Serpinb5	serine (or cysteine) peptidase inhibitor, clade B, member 5
16468	NA	16468	ENSMUSG00000038518	Jarid2	jumonji, AT rich interactive domain 2
21898	NA	21898	ENSMUSG00000039005	Tlr4	toll-like receptor 4
20674	NA	20674	ENSMUSG00000074637	Sox2	SRY-box containing gene 2
12166	NA	12166	ENSMUSG00000021796	Bmpr1a	bone morphogenetic protein receptor, type 1A
16396	NA	16396	ENSMUSG00000027598	Itch	itchy, E3 ubiquitin protein ligase
18109	NA	18109	ENSMUSG00000037169	Mycn	v-myc myelocytomatosis viral related oncogene, neuroblastoma derived (avian)
16476	NA	16476	ENSMUSG00000052684	Jun	Jun oncogene
16332	NA	16332	ENSMUSG00000032737	Inppl1	inositol polyphosphate phosphatase-like 1
18053	NA	18053	ENSMUSG00000000120	Ngfr	nerve growth factor receptor (TNFR superfamily, member 16)
11789	NA	11789	ENSMUSG00000005871	Apc	adenomatosis polyposis coli
16159	NA	16159	ENSMUSG00000027776	Il12a	interleukin 12a
16412	NA	16412	ENSMUSG00000025809	Itgb1	integrin beta 1 (fibronectin receptor beta)
20850	NA	20850	ENSMUSG00000004043	Stat5a	signal transducer and activator of transcription 5A
19264	NA	19264	ENSMUSG00000026395	Ptprc	protein tyrosine phosphatase, receptor type, C
16193	NA	16193	ENSMUSG00000025746	Il6	interleukin 6
14173	NA	14173	ENSMUSG00000037225	Fgf2	fibroblast growth factor 2
18992	NA	18992	ENSMUSG00000052621	Pou3f2	POU domain, class 3, transcription factor 2
21926	NA	21926	ENSMUSG00000024401	Tnf	tumor necrosis factor
17128	NA	17128	ENSMUSG00000024515	Smad4	MAD homolog 4 (Drosophila)
14182	NA	14182	ENSMUSG00000031565	Fgfr1	fibroblast growth factor receptor 1
18792	NA	18792	ENSMUSG00000021822	Plau	plasminogen activator, urokinase
19225	NA	19225	ENSMUSG00000032487	Ptgs2	prostaglandin-endoperoxide synthase 2
21417	NA	21417	ENSMUSG00000024238	Zeb1	zinc finger E-box binding homeobox 1
66141	NA	66141	ENSMUSG00000025492	Ifitm3	interferon induced transmembrane protein 3
12575	NA	12575	ENSMUSG00000023067	Cdkn1a	cyclin-dependent kinase inhibitor 1A (P21)
19645	NA	19645	ENSMUSG00000022105	Rb1	retinoblastoma 1
19211	NA	19211	ENSMUSG00000013663	Pten	phosphatase and tensin homolog
14165	NA	14165	ENSMUSG00000021732	Fgf10	fibroblast growth factor 10
12988	NA	12988	ENSMUSG00000032312	Csk	c-src tyrosine kinase
biological process----anatomical structure morphogenesis----GO:0009653
C=1124;O=105;E=24.79;R=4.24;rawP=9.77e-40;adjP=1.71e-36
19697	NA	19697	ENSMUSG00000024927	Rela	v-rel reticuloendotheliosis viral oncogene homolog A (avian)
13866	NA	13866	ENSMUSG00000062312	Erbb2	v-erb-b2 erythroblastic leukemia viral oncogene homolog 2, neuro/glioblastoma derived oncogene homolog (avian)
17910	NA	17910	ENSMUSG00000042678	Myo15	myosin XV
18999	NA	18999	ENSMUSG00000024406	Pou5f1	POU domain, class 5, transcription factor 1
17127	NA	17127	ENSMUSG00000032402	Smad3	MAD homolog 3 (Drosophila)
12767	NA	12767	ENSMUSG00000045382	Cxcr4	chemokine (C-X-C motif) receptor 4
26416	NA	26416	ENSMUSG00000053436	Mapk14	mitogen-activated protein kinase 14
13982	NA	13982	ENSMUSG00000019768	Esr1	estrogen receptor 1 (alpha)
22408	NA	22408	ENSMUSG00000022997	Wnt1	wingless-related MMTV integration site 1
12043	NA	12043	ENSMUSG00000057329	Bcl2	B-cell leukemia/lymphoma 2
21412	NA	21412	ENSMUSG00000045680	Tcf21	transcription factor 21
14609	NA	14609	ENSMUSG00000050953	Gja1	gap junction protein, alpha 1
18091	NA	18091	ENSMUSG00000015579	Nkx2-5	NK2 transcription factor related, locus 5 (Drosophila)
21405	NA	21405	ENSMUSG00000029556	Hnf1a	HNF1 homeobox A
11852	NA	11852	ENSMUSG00000054364	Rhob	ras homolog gene family, member B
11816	NA	11816	ENSMUSG00000002985	Apoe	apolipoprotein E
12721	NA	12721	ENSMUSG00000030707	Coro1a	coronin, actin binding protein 1A
12159	NA	12159	ENSMUSG00000021835	Bmp4	bone morphogenetic protein 4
16000	NA	16000	ENSMUSG00000020053	Igf1	insulin-like growth factor 1
22329	NA	22329	ENSMUSG00000027962	Vcam1	vascular cell adhesion molecule 1
19411	NA	19411	ENSMUSG00000001288	Rarg	retinoic acid receptor, gamma
18012	NA	18012	ENSMUSG00000034701	Neurod1	neurogenic differentiation 1
22416	NA	22416	ENSMUSG00000009900	Wnt3a	wingless-related MMTV integration site 3A
21813	NA	21813	ENSMUSG00000032440	Tgfbr2	transforming growth factor, beta receptor II
22632	NA	22632	ENSMUSG00000021264	Yy1	YY1 transcription factor
17129	NA	17129	ENSMUSG00000021540	Smad5	MAD homolog 5 (Drosophila)
22346	NA	22346	ENSMUSG00000033933	Vhl	von Hippel-Lindau syndrome
18747	NA	18747	ENSMUSG00000005469	Prkaca	protein kinase, cAMP dependent, catalytic, alpha
13388	NA	13388	ENSMUSG00000014773	Dll1	delta-like 1 (Drosophila)
18127	NA	18127	ENSMUSG00000028978	Nos3	nitric oxide synthase 3, endothelial cell
71950	NA	71950	ENSMUSG00000012396	Nanog	Nanog homeobox
20683	NA	20683	ENSMUSG00000001280	Sp1	trans-acting transcription factor 1
15234	NA	15234	ENSMUSG00000028864	Hgf	hepatocyte growth factor
17295	NA	17295	ENSMUSG00000009376	Met	met proto-oncogene
24063	NA	24063	ENSMUSG00000037211	Spry1	sprouty homolog 1 (Drosophila)
24064	NA	24064	ENSMUSG00000022114	Spry2	sprouty homolog 2 (Drosophila)
11477	NA	11477	ENSMUSG00000026836	Acvr1	activin A receptor, type 1
20315	NA	20315	ENSMUSG00000061353	Cxcl12	chemokine (C-X-C motif) ligand 12
12125	NA	12125	ENSMUSG00000027381	Bcl2l11	BCL2-like 11 (apoptosis facilitator)
12799	NA	12799	ENSMUSG00000006782	Cnp	2',3'-cyclic nucleotide 3' phosphodiesterase
17390	NA	17390	ENSMUSG00000031740	Mmp2	matrix metallopeptidase 2
21812	NA	21812	ENSMUSG00000007613	Tgfbr1	transforming growth factor, beta receptor I
12168	NA	12168	ENSMUSG00000067336	Bmpr2	bone morphogenic protein receptor, type II (serine/threonine kinase)
13649	NA	13649	ENSMUSG00000020122	Egfr	epidermal growth factor receptor
15376	NA	15376	ENSMUSG00000037025	Foxa2	forkhead box A2
14178	NA	14178	ENSMUSG00000027208	Fgf7	fibroblast growth factor 7
12667	NA	12667	ENSMUSG00000006958	Chrd	chordin
18222	NA	18222	ENSMUSG00000021224	Numb	numb gene homolog (Drosophila)
17131	NA	17131	ENSMUSG00000025880	Smad7	MAD homolog 7 (Drosophila)
14634	NA	14634	ENSMUSG00000021318	Gli3	GLI-Kruppel family member GLI3
12578	NA	12578	ENSMUSG00000044303	Cdkn2a	cyclin-dependent kinase inhibitor 2A
22059	NA	22059	ENSMUSG00000059552	Trp53	transformation related protein 53
18609	NA	18609	ENSMUSG00000029644	Pdx1	pancreatic and duodenal homeobox 1
13844	NA	13844	ENSMUSG00000028664	Ephb2	Eph receptor B2
14595	NA	14595	ENSMUSG00000028413	B4galt1	UDP-Gal:betaGlcNAc beta 1,4- galactosyltransferase, polypeptide 1
99377	NA	99377	ENSMUSG00000027547	Sall4	sal-like 4 (Drosophila)
13175	NA	13175	ENSMUSG00000027797	Dclk1	doublecortin-like kinase 1
235320	NA	235320	ENSMUSG00000066687	Zbtb16	zinc finger and BTB domain containing 16
15452	NA	15452	ENSMUSG00000025630	Hprt1	hypoxanthine guanine phosphoribosyl transferase 1
20724	NA	20724	ENSMUSG00000067006	Serpinb5	serine (or cysteine) peptidase inhibitor, clade B, member 5
15251	NA	15251	ENSMUSG00000021109	Hif1a	hypoxia inducible factor 1, alpha subunit
14103	NA	14103	ENSMUSG00000000817	Fasl	Fas ligand (TNF superfamily, member 6)
16392	NA	16392	ENSMUSG00000042258	Isl1	ISL1 transcription factor, LIM/homeodomain
12912	NA	12912	ENSMUSG00000025958	Creb1	cAMP responsive element binding protein 1
16765	NA	16765	ENSMUSG00000028832	Stmn1	stathmin 1
12166	NA	12166	ENSMUSG00000021796	Bmpr1a	bone morphogenetic protein receptor, type 1A
20674	NA	20674	ENSMUSG00000074637	Sox2	SRY-box containing gene 2
18858	NA	18858	ENSMUSG00000018217	Pmp22	peripheral myelin protein 22
22034	NA	22034	ENSMUSG00000027164	Traf6	TNF receptor-associated factor 6
18109	NA	18109	ENSMUSG00000037169	Mycn	v-myc myelocytomatosis viral related oncogene, neuroblastoma derived (avian)
14254	NA	14254	ENSMUSG00000029648	Flt1	FMS-like tyrosine kinase 1
192119	NA	192119	ENSMUSG00000041415	Dicer1	Dicer1, Dcr-1 homolog (Drosophila)
18053	NA	18053	ENSMUSG00000000120	Ngfr	nerve growth factor receptor (TNFR superfamily, member 16)
22773	NA	22773	ENSMUSG00000067860	Zic3	zinc finger protein of the cerebellum 3
11789	NA	11789	ENSMUSG00000005871	Apc	adenomatosis polyposis coli
22160	NA	22160	ENSMUSG00000035799	Twist1	twist homolog 1 (Drosophila)
12394	NA	12394	ENSMUSG00000022952	Runx1	runt related transcription factor 1
16412	NA	16412	ENSMUSG00000025809	Itgb1	integrin beta 1 (fibronectin receptor beta)
20850	NA	20850	ENSMUSG00000004043	Stat5a	signal transducer and activator of transcription 5A
12550	NA	12550	ENSMUSG00000000303	Cdh1	cadherin 1
20848	NA	20848	ENSMUSG00000004040	Stat3	signal transducer and activator of transcription 3
17126	NA	17126	ENSMUSG00000024563	Smad2	MAD homolog 2 (Drosophila)
16193	NA	16193	ENSMUSG00000025746	Il6	interleukin 6
14173	NA	14173	ENSMUSG00000037225	Fgf2	fibroblast growth factor 2
18992	NA	18992	ENSMUSG00000052621	Pou3f2	POU domain, class 3, transcription factor 2
68585	NA	68585	ENSMUSG00000020458	Rtn4	reticulon 4
20807	NA	20807	ENSMUSG00000015605	Srf	serum response factor
26413	NA	26413	ENSMUSG00000063358	Mapk1	mitogen-activated protein kinase 1
21943	NA	21943	ENSMUSG00000022015	Tnfsf11	tumor necrosis factor (ligand) superfamily, member 11
21926	NA	21926	ENSMUSG00000024401	Tnf	tumor necrosis factor
11727	NA	11727	ENSMUSG00000072115	Ang	angiogenin, ribonuclease, RNase A family, 5
17128	NA	17128	ENSMUSG00000024515	Smad4	MAD homolog 4 (Drosophila)
12167	NA	12167	ENSMUSG00000052430	Bmpr1b	bone morphogenetic protein receptor, type 1B
14182	NA	14182	ENSMUSG00000031565	Fgfr1	fibroblast growth factor receptor 1
12018	NA	12018	ENSMUSG00000057789	Bak1	BCL2-antagonist/killer 1
22003	NA	22003	ENSMUSG00000032366	Tpm1	tropomyosin 1, alpha
16449	NA	16449	ENSMUSG00000027276	Jag1	jagged 1
21417	NA	21417	ENSMUSG00000024238	Zeb1	zinc finger E-box binding homeobox 1
12505	NA	12505	ENSMUSG00000005087	Cd44	CD44 antigen
16450	NA	16450	ENSMUSG00000002799	Jag2	jagged 2
18213	NA	18213	ENSMUSG00000059146	Ntrk3	neurotrophic tyrosine kinase, receptor, type 3
12151	NA	12151	ENSMUSG00000026739	Bmi1	Bmi1 polycomb ring finger oncogene
19211	NA	19211	ENSMUSG00000013663	Pten	phosphatase and tensin homolog
26417	NA	26417	ENSMUSG00000063065	Mapk3	mitogen-activated protein kinase 3
14165	NA	14165	ENSMUSG00000021732	Fgf10	fibroblast growth factor 10
biological process----regulation of multicellular organismal process----GO:0051239
C=694;O=82;E=15.30;R=5.36;rawP=8.28e-38;adjP=1.45e-34
19697	NA	19697	ENSMUSG00000024927	Rela	v-rel reticuloendotheliosis viral oncogene homolog A (avian)
13866	NA	13866	ENSMUSG00000062312	Erbb2	v-erb-b2 erythroblastic leukemia viral oncogene homolog 2, neuro/glioblastoma derived oncogene homolog (avian)
15510	NA	15510	ENSMUSG00000025980	Hspd1	heat shock protein 1 (chaperonin)
17127	NA	17127	ENSMUSG00000032402	Smad3	MAD homolog 3 (Drosophila)
26416	NA	26416	ENSMUSG00000053436	Mapk14	mitogen-activated protein kinase 14
18096	NA	18096	ENSMUSG00000035187	Nkx6-1	NK6 homeobox 1
12501	NA	12501	ENSMUSG00000032093	Cd3e	CD3 antigen, epsilon polypeptide
13982	NA	13982	ENSMUSG00000019768	Esr1	estrogen receptor 1 (alpha)
16653	NA	16653	ENSMUSG00000030265	Kras	v-Ki-ras2 Kirsten rat sarcoma viral oncogene homolog
12043	NA	12043	ENSMUSG00000057329	Bcl2	B-cell leukemia/lymphoma 2
14609	NA	14609	ENSMUSG00000050953	Gja1	gap junction protein, alpha 1
18091	NA	18091	ENSMUSG00000015579	Nkx2-5	NK2 transcription factor related, locus 5 (Drosophila)
12576	NA	12576	ENSMUSG00000003031	Cdkn1b	cyclin-dependent kinase inhibitor 1B
11816	NA	11816	ENSMUSG00000002985	Apoe	apolipoprotein E
20371	NA	20371	ENSMUSG00000039521	Foxp3	forkhead box P3
12159	NA	12159	ENSMUSG00000021835	Bmp4	bone morphogenetic protein 4
16000	NA	16000	ENSMUSG00000020053	Igf1	insulin-like growth factor 1
11539	NA	11539	ENSMUSG00000042429	Adora1	adenosine A1 receptor
20852	NA	20852	ENSMUSG00000002147	Stat6	signal transducer and activator of transcription 6
21813	NA	21813	ENSMUSG00000032440	Tgfbr2	transforming growth factor, beta receptor II
17129	NA	17129	ENSMUSG00000021540	Smad5	MAD homolog 5 (Drosophila)
15978	NA	15978	ENSMUSG00000055170	Ifng	interferon gamma
18747	NA	18747	ENSMUSG00000005469	Prkaca	protein kinase, cAMP dependent, catalytic, alpha
13388	NA	13388	ENSMUSG00000014773	Dll1	delta-like 1 (Drosophila)
18127	NA	18127	ENSMUSG00000028978	Nos3	nitric oxide synthase 3, endothelial cell
71950	NA	71950	ENSMUSG00000012396	Nanog	Nanog homeobox
15234	NA	15234	ENSMUSG00000028864	Hgf	hepatocyte growth factor
17295	NA	17295	ENSMUSG00000009376	Met	met proto-oncogene
142980	NA	142980	ENSMUSG00000031639	Tlr3	toll-like receptor 3
19219	NA	19219	ENSMUSG00000039942	Ptger4	prostaglandin E receptor 4 (subtype EP4)
14102	NA	14102	ENSMUSG00000024778	Fas	Fas (TNF receptor superfamily member 6)
16621	NA	16621	ENSMUSG00000031640	Klkb1	kallikrein B, plasma 1
18033	NA	18033	ENSMUSG00000028163	Nfkb1	nuclear factor of kappa light polypeptide gene enhancer in B-cells 1, p105
17874	NA	17874	ENSMUSG00000032508	Myd88	myeloid differentiation primary response gene 88
15376	NA	15376	ENSMUSG00000037025	Foxa2	forkhead box A2
14178	NA	14178	ENSMUSG00000027208	Fgf7	fibroblast growth factor 7
12667	NA	12667	ENSMUSG00000006958	Chrd	chordin
17131	NA	17131	ENSMUSG00000025880	Smad7	MAD homolog 7 (Drosophila)
14634	NA	14634	ENSMUSG00000021318	Gli3	GLI-Kruppel family member GLI3
12578	NA	12578	ENSMUSG00000044303	Cdkn2a	cyclin-dependent kinase inhibitor 2A
18088	NA	18088	ENSMUSG00000027434	Nkx2-2	NK2 transcription factor related, locus 2 (Drosophila)
12877	NA	12877	ENSMUSG00000025586	Cpeb1	cytoplasmic polyadenylation element binding protein 1
22059	NA	22059	ENSMUSG00000059552	Trp53	transformation related protein 53
13844	NA	13844	ENSMUSG00000028664	Ephb2	Eph receptor B2
15461	NA	15461	ENSMUSG00000025499	Hras1	Harvey rat sarcoma virus oncogene 1
14595	NA	14595	ENSMUSG00000028413	B4galt1	UDP-Gal:betaGlcNAc beta 1,4- galactosyltransferase, polypeptide 1
67245	NA	67245	ENSMUSG00000020134	Peli1	pellino 1
235320	NA	235320	ENSMUSG00000066687	Zbtb16	zinc finger and BTB domain containing 16
15251	NA	15251	ENSMUSG00000021109	Hif1a	hypoxia inducible factor 1, alpha subunit
16392	NA	16392	ENSMUSG00000042258	Isl1	ISL1 transcription factor, LIM/homeodomain
12912	NA	12912	ENSMUSG00000025958	Creb1	cAMP responsive element binding protein 1
21898	NA	21898	ENSMUSG00000039005	Tlr4	toll-like receptor 4
12166	NA	12166	ENSMUSG00000021796	Bmpr1a	bone morphogenetic protein receptor, type 1A
20674	NA	20674	ENSMUSG00000074637	Sox2	SRY-box containing gene 2
22034	NA	22034	ENSMUSG00000027164	Traf6	TNF receptor-associated factor 6
18053	NA	18053	ENSMUSG00000000120	Ngfr	nerve growth factor receptor (TNFR superfamily, member 16)
19073	NA	19073	ENSMUSG00000020077	Srgn	serglycin
11789	NA	11789	ENSMUSG00000005871	Apc	adenomatosis polyposis coli
22160	NA	22160	ENSMUSG00000035799	Twist1	twist homolog 1 (Drosophila)
12394	NA	12394	ENSMUSG00000022952	Runx1	runt related transcription factor 1
20850	NA	20850	ENSMUSG00000004043	Stat5a	signal transducer and activator of transcription 5A
12608	NA	12608	ENSMUSG00000056501	Cebpb	CCAAT/enhancer binding protein (C/EBP), beta
12550	NA	12550	ENSMUSG00000000303	Cdh1	cadherin 1
20848	NA	20848	ENSMUSG00000004040	Stat3	signal transducer and activator of transcription 3
19264	NA	19264	ENSMUSG00000026395	Ptprc	protein tyrosine phosphatase, receptor type, C
17126	NA	17126	ENSMUSG00000024563	Smad2	MAD homolog 2 (Drosophila)
16193	NA	16193	ENSMUSG00000025746	Il6	interleukin 6
14173	NA	14173	ENSMUSG00000037225	Fgf2	fibroblast growth factor 2
193034	NA	193034	ENSMUSG00000005952	Trpv1	transient receptor potential cation channel, subfamily V, member 1
18992	NA	18992	ENSMUSG00000052621	Pou3f2	POU domain, class 3, transcription factor 2
68585	NA	68585	ENSMUSG00000020458	Rtn4	reticulon 4
21926	NA	21926	ENSMUSG00000024401	Tnf	tumor necrosis factor
21943	NA	21943	ENSMUSG00000022015	Tnfsf11	tumor necrosis factor (ligand) superfamily, member 11
17128	NA	17128	ENSMUSG00000024515	Smad4	MAD homolog 4 (Drosophila)
14182	NA	14182	ENSMUSG00000031565	Fgfr1	fibroblast growth factor receptor 1
22003	NA	22003	ENSMUSG00000032366	Tpm1	tropomyosin 1, alpha
16449	NA	16449	ENSMUSG00000027276	Jag1	jagged 1
18131	NA	18131	ENSMUSG00000038146	Notch3	Notch gene homolog 3 (Drosophila)
21417	NA	21417	ENSMUSG00000024238	Zeb1	zinc finger E-box binding homeobox 1
19645	NA	19645	ENSMUSG00000022105	Rb1	retinoblastoma 1
18213	NA	18213	ENSMUSG00000059146	Ntrk3	neurotrophic tyrosine kinase, receptor, type 3
14165	NA	14165	ENSMUSG00000021732	Fgf10	fibroblast growth factor 10
biological process----negative regulation of biological process----GO:0048519
C=1157;O=103;E=25.51;R=4.04;rawP=5.19e-37;adjP=9.08e-34
19697	NA	19697	ENSMUSG00000024927	Rela	v-rel reticuloendotheliosis viral oncogene homolog A (avian)
13866	NA	13866	ENSMUSG00000062312	Erbb2	v-erb-b2 erythroblastic leukemia viral oncogene homolog 2, neuro/glioblastoma derived oncogene homolog (avian)
11651	NA	11651	ENSMUSG00000001729	Akt1	thymoma viral proto-oncogene 1
56717	NA	56717	ENSMUSG00000028991	Mtor	mechanistic target of rapamycin (serine/threonine kinase)
18999	NA	18999	ENSMUSG00000024406	Pou5f1	POU domain, class 5, transcription factor 1
17127	NA	17127	ENSMUSG00000032402	Smad3	MAD homolog 3 (Drosophila)
18096	NA	18096	ENSMUSG00000035187	Nkx6-1	NK6 homeobox 1
12501	NA	12501	ENSMUSG00000032093	Cd3e	CD3 antigen, epsilon polypeptide
13982	NA	13982	ENSMUSG00000019768	Esr1	estrogen receptor 1 (alpha)
16653	NA	16653	ENSMUSG00000030265	Kras	v-Ki-ras2 Kirsten rat sarcoma viral oncogene homolog
12043	NA	12043	ENSMUSG00000057329	Bcl2	B-cell leukemia/lymphoma 2
64292	NA	64292	ENSMUSG00000050737	Ptges	prostaglandin E synthase
21412	NA	21412	ENSMUSG00000045680	Tcf21	transcription factor 21
18091	NA	18091	ENSMUSG00000015579	Nkx2-5	NK2 transcription factor related, locus 5 (Drosophila)
12576	NA	12576	ENSMUSG00000003031	Cdkn1b	cyclin-dependent kinase inhibitor 1B
20371	NA	20371	ENSMUSG00000039521	Foxp3	forkhead box P3
12159	NA	12159	ENSMUSG00000021835	Bmp4	bone morphogenetic protein 4
16000	NA	16000	ENSMUSG00000020053	Igf1	insulin-like growth factor 1
19411	NA	19411	ENSMUSG00000001288	Rarg	retinoic acid receptor, gamma
18012	NA	18012	ENSMUSG00000034701	Neurod1	neurogenic differentiation 1
11539	NA	11539	ENSMUSG00000042429	Adora1	adenosine A1 receptor
20852	NA	20852	ENSMUSG00000002147	Stat6	signal transducer and activator of transcription 6
13436	NA	13436	ENSMUSG00000027478	Dnmt3b	DNA methyltransferase 3B
15978	NA	15978	ENSMUSG00000055170	Ifng	interferon gamma
13388	NA	13388	ENSMUSG00000014773	Dll1	delta-like 1 (Drosophila)
18127	NA	18127	ENSMUSG00000028978	Nos3	nitric oxide synthase 3, endothelial cell
71950	NA	71950	ENSMUSG00000012396	Nanog	Nanog homeobox
74747	NA	74747	ENSMUSG00000020108	Ddit4	DNA-damage-inducible transcript 4
15234	NA	15234	ENSMUSG00000028864	Hgf	hepatocyte growth factor
12367	NA	12367	ENSMUSG00000031628	Casp3	caspase 3
24063	NA	24063	ENSMUSG00000037211	Spry1	sprouty homolog 1 (Drosophila)
24064	NA	24064	ENSMUSG00000022114	Spry2	sprouty homolog 2 (Drosophila)
19013	NA	19013	ENSMUSG00000022383	Ppara	peroxisome proliferator activated receptor alpha
16621	NA	16621	ENSMUSG00000031640	Klkb1	kallikrein B, plasma 1
14102	NA	14102	ENSMUSG00000024778	Fas	Fas (TNF receptor superfamily member 6)
18033	NA	18033	ENSMUSG00000028163	Nfkb1	nuclear factor of kappa light polypeptide gene enhancer in B-cells 1, p105
12048	NA	12048	ENSMUSG00000007659	Bcl2l1	BCL2-like 1
21812	NA	21812	ENSMUSG00000007613	Tgfbr1	transforming growth factor, beta receptor I
17874	NA	17874	ENSMUSG00000032508	Myd88	myeloid differentiation primary response gene 88
15376	NA	15376	ENSMUSG00000037025	Foxa2	forkhead box A2
12667	NA	12667	ENSMUSG00000006958	Chrd	chordin
14634	NA	14634	ENSMUSG00000021318	Gli3	GLI-Kruppel family member GLI3
12578	NA	12578	ENSMUSG00000044303	Cdkn2a	cyclin-dependent kinase inhibitor 2A
18088	NA	18088	ENSMUSG00000027434	Nkx2-2	NK2 transcription factor related, locus 2 (Drosophila)
58801	NA	58801	ENSMUSG00000024521	Pmaip1	phorbol-12-myristate-13-acetate-induced protein 1
18609	NA	18609	ENSMUSG00000029644	Pdx1	pancreatic and duodenal homeobox 1
22059	NA	22059	ENSMUSG00000059552	Trp53	transformation related protein 53
13653	NA	13653	ENSMUSG00000038418	Egr1	early growth response 1
13844	NA	13844	ENSMUSG00000028664	Ephb2	Eph receptor B2
15461	NA	15461	ENSMUSG00000025499	Hras1	Harvey rat sarcoma virus oncogene 1
14595	NA	14595	ENSMUSG00000028413	B4galt1	UDP-Gal:betaGlcNAc beta 1,4- galactosyltransferase, polypeptide 1
99377	NA	99377	ENSMUSG00000027547	Sall4	sal-like 4 (Drosophila)
235320	NA	235320	ENSMUSG00000066687	Zbtb16	zinc finger and BTB domain containing 16
27401	NA	27401	ENSMUSG00000054115	Skp2	S-phase kinase-associated protein 2 (p45)
15251	NA	15251	ENSMUSG00000021109	Hif1a	hypoxia inducible factor 1, alpha subunit
16468	NA	16468	ENSMUSG00000038518	Jarid2	jumonji, AT rich interactive domain 2
12577	NA	12577	ENSMUSG00000037664	Cdkn1c	cyclin-dependent kinase inhibitor 1C (P57)
20962	NA	20962	ENSMUSG00000020059	Sycp3	synaptonemal complex protein 3
16392	NA	16392	ENSMUSG00000042258	Isl1	ISL1 transcription factor, LIM/homeodomain
16765	NA	16765	ENSMUSG00000028832	Stmn1	stathmin 1
12166	NA	12166	ENSMUSG00000021796	Bmpr1a	bone morphogenetic protein receptor, type 1A
20674	NA	20674	ENSMUSG00000074637	Sox2	SRY-box containing gene 2
16396	NA	16396	ENSMUSG00000027598	Itch	itchy, E3 ubiquitin protein ligase
16476	NA	16476	ENSMUSG00000052684	Jun	Jun oncogene
192119	NA	192119	ENSMUSG00000041415	Dicer1	Dicer1, Dcr-1 homolog (Drosophila)
16332	NA	16332	ENSMUSG00000032737	Inppl1	inositol polyphosphate phosphatase-like 1
11607	NA	11607	ENSMUSG00000049115	Agtr1a	angiotensin II receptor, type 1a
18053	NA	18053	ENSMUSG00000000120	Ngfr	nerve growth factor receptor (TNFR superfamily, member 16)
12227	NA	12227	ENSMUSG00000020423	Btg2	B-cell translocation gene 2, anti-proliferative
19073	NA	19073	ENSMUSG00000020077	Srgn	serglycin
11789	NA	11789	ENSMUSG00000005871	Apc	adenomatosis polyposis coli
83557	NA	83557	ENSMUSG00000050966	Lin28	lin-28 homolog (C. elegans)
22160	NA	22160	ENSMUSG00000035799	Twist1	twist homolog 1 (Drosophila)
20466	NA	20466	ENSMUSG00000042557	Sin3a	transcriptional regulator, SIN3A (yeast)
16412	NA	16412	ENSMUSG00000025809	Itgb1	integrin beta 1 (fibronectin receptor beta)
12608	NA	12608	ENSMUSG00000056501	Cebpb	CCAAT/enhancer binding protein (C/EBP), beta
20850	NA	20850	ENSMUSG00000004043	Stat5a	signal transducer and activator of transcription 5A
94223	NA	94223	ENSMUSG00000022718	Dgcr8	DiGeorge syndrome critical region gene 8
19264	NA	19264	ENSMUSG00000026395	Ptprc	protein tyrosine phosphatase, receptor type, C
16193	NA	16193	ENSMUSG00000025746	Il6	interleukin 6
14173	NA	14173	ENSMUSG00000037225	Fgf2	fibroblast growth factor 2
73284	NA	73284	ENSMUSG00000046818	Ddit4l	DNA-damage-inducible transcript 4-like
18813	NA	18813	ENSMUSG00000025364	Pa2g4	proliferation-associated 2G4
13345	NA	13345	ENSMUSG00000007805	Twist2	twist homolog 2 (Drosophila)
68585	NA	68585	ENSMUSG00000020458	Rtn4	reticulon 4
26413	NA	26413	ENSMUSG00000063358	Mapk1	mitogen-activated protein kinase 1
21926	NA	21926	ENSMUSG00000024401	Tnf	tumor necrosis factor
11727	NA	11727	ENSMUSG00000072115	Ang	angiogenin, ribonuclease, RNase A family, 5
17128	NA	17128	ENSMUSG00000024515	Smad4	MAD homolog 4 (Drosophila)
14182	NA	14182	ENSMUSG00000031565	Fgfr1	fibroblast growth factor receptor 1
12018	NA	12018	ENSMUSG00000057789	Bak1	BCL2-antagonist/killer 1
16449	NA	16449	ENSMUSG00000027276	Jag1	jagged 1
18131	NA	18131	ENSMUSG00000038146	Notch3	Notch gene homolog 3 (Drosophila)
21417	NA	21417	ENSMUSG00000024238	Zeb1	zinc finger E-box binding homeobox 1
12575	NA	12575	ENSMUSG00000023067	Cdkn1a	cyclin-dependent kinase inhibitor 1A (P21)
66141	NA	66141	ENSMUSG00000025492	Ifitm3	interferon induced transmembrane protein 3
19645	NA	19645	ENSMUSG00000022105	Rb1	retinoblastoma 1
12151	NA	12151	ENSMUSG00000026739	Bmi1	Bmi1 polycomb ring finger oncogene
12703	NA	12703	ENSMUSG00000038037	Socs1	suppressor of cytokine signaling 1
19211	NA	19211	ENSMUSG00000013663	Pten	phosphatase and tensin homolog
16334	NA	16334	ENSMUSG00000000215	Ins2	insulin II
14165	NA	14165	ENSMUSG00000021732	Fgf10	fibroblast growth factor 10
12988	NA	12988	ENSMUSG00000032312	Csk	c-src tyrosine kinase
biological process----organ morphogenesis----GO:0009887
C=724;O=82;E=15.97;R=5.14;rawP=1.98e-36;adjP=3.46e-33
19697	NA	19697	ENSMUSG00000024927	Rela	v-rel reticuloendotheliosis viral oncogene homolog A (avian)
17910	NA	17910	ENSMUSG00000042678	Myo15	myosin XV
18999	NA	18999	ENSMUSG00000024406	Pou5f1	POU domain, class 5, transcription factor 1
17127	NA	17127	ENSMUSG00000032402	Smad3	MAD homolog 3 (Drosophila)
12767	NA	12767	ENSMUSG00000045382	Cxcr4	chemokine (C-X-C motif) receptor 4
26416	NA	26416	ENSMUSG00000053436	Mapk14	mitogen-activated protein kinase 14
13982	NA	13982	ENSMUSG00000019768	Esr1	estrogen receptor 1 (alpha)
22408	NA	22408	ENSMUSG00000022997	Wnt1	wingless-related MMTV integration site 1
12043	NA	12043	ENSMUSG00000057329	Bcl2	B-cell leukemia/lymphoma 2
21412	NA	21412	ENSMUSG00000045680	Tcf21	transcription factor 21
14609	NA	14609	ENSMUSG00000050953	Gja1	gap junction protein, alpha 1
18091	NA	18091	ENSMUSG00000015579	Nkx2-5	NK2 transcription factor related, locus 5 (Drosophila)
21405	NA	21405	ENSMUSG00000029556	Hnf1a	HNF1 homeobox A
11852	NA	11852	ENSMUSG00000054364	Rhob	ras homolog gene family, member B
11816	NA	11816	ENSMUSG00000002985	Apoe	apolipoprotein E
12159	NA	12159	ENSMUSG00000021835	Bmp4	bone morphogenetic protein 4
16000	NA	16000	ENSMUSG00000020053	Igf1	insulin-like growth factor 1
19411	NA	19411	ENSMUSG00000001288	Rarg	retinoic acid receptor, gamma
18012	NA	18012	ENSMUSG00000034701	Neurod1	neurogenic differentiation 1
22416	NA	22416	ENSMUSG00000009900	Wnt3a	wingless-related MMTV integration site 3A
21813	NA	21813	ENSMUSG00000032440	Tgfbr2	transforming growth factor, beta receptor II
22632	NA	22632	ENSMUSG00000021264	Yy1	YY1 transcription factor
17129	NA	17129	ENSMUSG00000021540	Smad5	MAD homolog 5 (Drosophila)
22346	NA	22346	ENSMUSG00000033933	Vhl	von Hippel-Lindau syndrome
18747	NA	18747	ENSMUSG00000005469	Prkaca	protein kinase, cAMP dependent, catalytic, alpha
13388	NA	13388	ENSMUSG00000014773	Dll1	delta-like 1 (Drosophila)
18127	NA	18127	ENSMUSG00000028978	Nos3	nitric oxide synthase 3, endothelial cell
71950	NA	71950	ENSMUSG00000012396	Nanog	Nanog homeobox
20683	NA	20683	ENSMUSG00000001280	Sp1	trans-acting transcription factor 1
24063	NA	24063	ENSMUSG00000037211	Spry1	sprouty homolog 1 (Drosophila)
24064	NA	24064	ENSMUSG00000022114	Spry2	sprouty homolog 2 (Drosophila)
11477	NA	11477	ENSMUSG00000026836	Acvr1	activin A receptor, type 1
20315	NA	20315	ENSMUSG00000061353	Cxcl12	chemokine (C-X-C motif) ligand 12
12125	NA	12125	ENSMUSG00000027381	Bcl2l11	BCL2-like 11 (apoptosis facilitator)
17390	NA	17390	ENSMUSG00000031740	Mmp2	matrix metallopeptidase 2
21812	NA	21812	ENSMUSG00000007613	Tgfbr1	transforming growth factor, beta receptor I
12168	NA	12168	ENSMUSG00000067336	Bmpr2	bone morphogenic protein receptor, type II (serine/threonine kinase)
13649	NA	13649	ENSMUSG00000020122	Egfr	epidermal growth factor receptor
14178	NA	14178	ENSMUSG00000027208	Fgf7	fibroblast growth factor 7
12667	NA	12667	ENSMUSG00000006958	Chrd	chordin
17131	NA	17131	ENSMUSG00000025880	Smad7	MAD homolog 7 (Drosophila)
14634	NA	14634	ENSMUSG00000021318	Gli3	GLI-Kruppel family member GLI3
18609	NA	18609	ENSMUSG00000029644	Pdx1	pancreatic and duodenal homeobox 1
13844	NA	13844	ENSMUSG00000028664	Ephb2	Eph receptor B2
14595	NA	14595	ENSMUSG00000028413	B4galt1	UDP-Gal:betaGlcNAc beta 1,4- galactosyltransferase, polypeptide 1
20724	NA	20724	ENSMUSG00000067006	Serpinb5	serine (or cysteine) peptidase inhibitor, clade B, member 5
15251	NA	15251	ENSMUSG00000021109	Hif1a	hypoxia inducible factor 1, alpha subunit
14103	NA	14103	ENSMUSG00000000817	Fasl	Fas ligand (TNF superfamily, member 6)
16392	NA	16392	ENSMUSG00000042258	Isl1	ISL1 transcription factor, LIM/homeodomain
12166	NA	12166	ENSMUSG00000021796	Bmpr1a	bone morphogenetic protein receptor, type 1A
20674	NA	20674	ENSMUSG00000074637	Sox2	SRY-box containing gene 2
22034	NA	22034	ENSMUSG00000027164	Traf6	TNF receptor-associated factor 6
14254	NA	14254	ENSMUSG00000029648	Flt1	FMS-like tyrosine kinase 1
192119	NA	192119	ENSMUSG00000041415	Dicer1	Dicer1, Dcr-1 homolog (Drosophila)
18053	NA	18053	ENSMUSG00000000120	Ngfr	nerve growth factor receptor (TNFR superfamily, member 16)
22773	NA	22773	ENSMUSG00000067860	Zic3	zinc finger protein of the cerebellum 3
11789	NA	11789	ENSMUSG00000005871	Apc	adenomatosis polyposis coli
22160	NA	22160	ENSMUSG00000035799	Twist1	twist homolog 1 (Drosophila)
12394	NA	12394	ENSMUSG00000022952	Runx1	runt related transcription factor 1
20850	NA	20850	ENSMUSG00000004043	Stat5a	signal transducer and activator of transcription 5A
20848	NA	20848	ENSMUSG00000004040	Stat3	signal transducer and activator of transcription 3
17126	NA	17126	ENSMUSG00000024563	Smad2	MAD homolog 2 (Drosophila)
14173	NA	14173	ENSMUSG00000037225	Fgf2	fibroblast growth factor 2
68585	NA	68585	ENSMUSG00000020458	Rtn4	reticulon 4
20807	NA	20807	ENSMUSG00000015605	Srf	serum response factor
26413	NA	26413	ENSMUSG00000063358	Mapk1	mitogen-activated protein kinase 1
21943	NA	21943	ENSMUSG00000022015	Tnfsf11	tumor necrosis factor (ligand) superfamily, member 11
21926	NA	21926	ENSMUSG00000024401	Tnf	tumor necrosis factor
11727	NA	11727	ENSMUSG00000072115	Ang	angiogenin, ribonuclease, RNase A family, 5
17128	NA	17128	ENSMUSG00000024515	Smad4	MAD homolog 4 (Drosophila)
12167	NA	12167	ENSMUSG00000052430	Bmpr1b	bone morphogenetic protein receptor, type 1B
14182	NA	14182	ENSMUSG00000031565	Fgfr1	fibroblast growth factor receptor 1
12018	NA	12018	ENSMUSG00000057789	Bak1	BCL2-antagonist/killer 1
22003	NA	22003	ENSMUSG00000032366	Tpm1	tropomyosin 1, alpha
16449	NA	16449	ENSMUSG00000027276	Jag1	jagged 1
21417	NA	21417	ENSMUSG00000024238	Zeb1	zinc finger E-box binding homeobox 1
12505	NA	12505	ENSMUSG00000005087	Cd44	CD44 antigen
16450	NA	16450	ENSMUSG00000002799	Jag2	jagged 2
12151	NA	12151	ENSMUSG00000026739	Bmi1	Bmi1 polycomb ring finger oncogene
19211	NA	19211	ENSMUSG00000013663	Pten	phosphatase and tensin homolog
26417	NA	26417	ENSMUSG00000063065	Mapk3	mitogen-activated protein kinase 3
14165	NA	14165	ENSMUSG00000021732	Fgf10	fibroblast growth factor 10
biological process----regulation of developmental process----GO:0050793
C=517;O=69;E=11.40;R=6.05;rawP=6.14e-35;adjP=1.07e-31
13866	NA	13866	ENSMUSG00000062312	Erbb2	v-erb-b2 erythroblastic leukemia viral oncogene homolog 2, neuro/glioblastoma derived oncogene homolog (avian)
18999	NA	18999	ENSMUSG00000024406	Pou5f1	POU domain, class 5, transcription factor 1
17127	NA	17127	ENSMUSG00000032402	Smad3	MAD homolog 3 (Drosophila)
26416	NA	26416	ENSMUSG00000053436	Mapk14	mitogen-activated protein kinase 14
18096	NA	18096	ENSMUSG00000035187	Nkx6-1	NK6 homeobox 1
13982	NA	13982	ENSMUSG00000019768	Esr1	estrogen receptor 1 (alpha)
12043	NA	12043	ENSMUSG00000057329	Bcl2	B-cell leukemia/lymphoma 2
14609	NA	14609	ENSMUSG00000050953	Gja1	gap junction protein, alpha 1
18091	NA	18091	ENSMUSG00000015579	Nkx2-5	NK2 transcription factor related, locus 5 (Drosophila)
12576	NA	12576	ENSMUSG00000003031	Cdkn1b	cyclin-dependent kinase inhibitor 1B
12721	NA	12721	ENSMUSG00000030707	Coro1a	coronin, actin binding protein 1A
20371	NA	20371	ENSMUSG00000039521	Foxp3	forkhead box P3
12159	NA	12159	ENSMUSG00000021835	Bmp4	bone morphogenetic protein 4
16000	NA	16000	ENSMUSG00000020053	Igf1	insulin-like growth factor 1
22416	NA	22416	ENSMUSG00000009900	Wnt3a	wingless-related MMTV integration site 3A
20852	NA	20852	ENSMUSG00000002147	Stat6	signal transducer and activator of transcription 6
21813	NA	21813	ENSMUSG00000032440	Tgfbr2	transforming growth factor, beta receptor II
17129	NA	17129	ENSMUSG00000021540	Smad5	MAD homolog 5 (Drosophila)
15978	NA	15978	ENSMUSG00000055170	Ifng	interferon gamma
13388	NA	13388	ENSMUSG00000014773	Dll1	delta-like 1 (Drosophila)
26395	NA	26395	ENSMUSG00000004936	Map2k1	mitogen-activated protein kinase kinase 1
18127	NA	18127	ENSMUSG00000028978	Nos3	nitric oxide synthase 3, endothelial cell
71950	NA	71950	ENSMUSG00000012396	Nanog	Nanog homeobox
15234	NA	15234	ENSMUSG00000028864	Hgf	hepatocyte growth factor
17295	NA	17295	ENSMUSG00000009376	Met	met proto-oncogene
19219	NA	19219	ENSMUSG00000039942	Ptger4	prostaglandin E receptor 4 (subtype EP4)
14102	NA	14102	ENSMUSG00000024778	Fas	Fas (TNF receptor superfamily member 6)
12125	NA	12125	ENSMUSG00000027381	Bcl2l11	BCL2-like 11 (apoptosis facilitator)
15376	NA	15376	ENSMUSG00000037025	Foxa2	forkhead box A2
14178	NA	14178	ENSMUSG00000027208	Fgf7	fibroblast growth factor 7
12667	NA	12667	ENSMUSG00000006958	Chrd	chordin
14634	NA	14634	ENSMUSG00000021318	Gli3	GLI-Kruppel family member GLI3
12578	NA	12578	ENSMUSG00000044303	Cdkn2a	cyclin-dependent kinase inhibitor 2A
18088	NA	18088	ENSMUSG00000027434	Nkx2-2	NK2 transcription factor related, locus 2 (Drosophila)
14245	NA	14245	ENSMUSG00000020593	Lpin1	lipin 1
22059	NA	22059	ENSMUSG00000059552	Trp53	transformation related protein 53
13844	NA	13844	ENSMUSG00000028664	Ephb2	Eph receptor B2
14595	NA	14595	ENSMUSG00000028413	B4galt1	UDP-Gal:betaGlcNAc beta 1,4- galactosyltransferase, polypeptide 1
235320	NA	235320	ENSMUSG00000066687	Zbtb16	zinc finger and BTB domain containing 16
15251	NA	15251	ENSMUSG00000021109	Hif1a	hypoxia inducible factor 1, alpha subunit
16392	NA	16392	ENSMUSG00000042258	Isl1	ISL1 transcription factor, LIM/homeodomain
20674	NA	20674	ENSMUSG00000074637	Sox2	SRY-box containing gene 2
12166	NA	12166	ENSMUSG00000021796	Bmpr1a	bone morphogenetic protein receptor, type 1A
192119	NA	192119	ENSMUSG00000041415	Dicer1	Dicer1, Dcr-1 homolog (Drosophila)
18053	NA	18053	ENSMUSG00000000120	Ngfr	nerve growth factor receptor (TNFR superfamily, member 16)
11789	NA	11789	ENSMUSG00000005871	Apc	adenomatosis polyposis coli
22160	NA	22160	ENSMUSG00000035799	Twist1	twist homolog 1 (Drosophila)
12394	NA	12394	ENSMUSG00000022952	Runx1	runt related transcription factor 1
20850	NA	20850	ENSMUSG00000004043	Stat5a	signal transducer and activator of transcription 5A
16412	NA	16412	ENSMUSG00000025809	Itgb1	integrin beta 1 (fibronectin receptor beta)
12550	NA	12550	ENSMUSG00000000303	Cdh1	cadherin 1
19264	NA	19264	ENSMUSG00000026395	Ptprc	protein tyrosine phosphatase, receptor type, C
17126	NA	17126	ENSMUSG00000024563	Smad2	MAD homolog 2 (Drosophila)
14173	NA	14173	ENSMUSG00000037225	Fgf2	fibroblast growth factor 2
16193	NA	16193	ENSMUSG00000025746	Il6	interleukin 6
18992	NA	18992	ENSMUSG00000052621	Pou3f2	POU domain, class 3, transcription factor 2
68585	NA	68585	ENSMUSG00000020458	Rtn4	reticulon 4
20807	NA	20807	ENSMUSG00000015605	Srf	serum response factor
26413	NA	26413	ENSMUSG00000063358	Mapk1	mitogen-activated protein kinase 1
21943	NA	21943	ENSMUSG00000022015	Tnfsf11	tumor necrosis factor (ligand) superfamily, member 11
21926	NA	21926	ENSMUSG00000024401	Tnf	tumor necrosis factor
17128	NA	17128	ENSMUSG00000024515	Smad4	MAD homolog 4 (Drosophila)
14182	NA	14182	ENSMUSG00000031565	Fgfr1	fibroblast growth factor receptor 1
18131	NA	18131	ENSMUSG00000038146	Notch3	Notch gene homolog 3 (Drosophila)
16449	NA	16449	ENSMUSG00000027276	Jag1	jagged 1
21417	NA	21417	ENSMUSG00000024238	Zeb1	zinc finger E-box binding homeobox 1
19645	NA	19645	ENSMUSG00000022105	Rb1	retinoblastoma 1
18213	NA	18213	ENSMUSG00000059146	Ntrk3	neurotrophic tyrosine kinase, receptor, type 3
14165	NA	14165	ENSMUSG00000021732	Fgf10	fibroblast growth factor 10
biological process----cellular developmental process----GO:0048869
C=1623;O=118;E=35.79;R=3.30;rawP=2.35e-34;adjP=4.11e-31
13866	NA	13866	ENSMUSG00000062312	Erbb2	v-erb-b2 erythroblastic leukemia viral oncogene homolog 2, neuro/glioblastoma derived oncogene homolog (avian)
11651	NA	11651	ENSMUSG00000001729	Akt1	thymoma viral proto-oncogene 1
56717	NA	56717	ENSMUSG00000028991	Mtor	mechanistic target of rapamycin (serine/threonine kinase)
18999	NA	18999	ENSMUSG00000024406	Pou5f1	POU domain, class 5, transcription factor 1
17127	NA	17127	ENSMUSG00000032402	Smad3	MAD homolog 3 (Drosophila)
12767	NA	12767	ENSMUSG00000045382	Cxcr4	chemokine (C-X-C motif) receptor 4
26416	NA	26416	ENSMUSG00000053436	Mapk14	mitogen-activated protein kinase 14
18096	NA	18096	ENSMUSG00000035187	Nkx6-1	NK6 homeobox 1
12501	NA	12501	ENSMUSG00000032093	Cd3e	CD3 antigen, epsilon polypeptide
13982	NA	13982	ENSMUSG00000019768	Esr1	estrogen receptor 1 (alpha)
16653	NA	16653	ENSMUSG00000030265	Kras	v-Ki-ras2 Kirsten rat sarcoma viral oncogene homolog
16157	NA	16157	ENSMUSG00000073889	Il11ra1	interleukin 11 receptor, alpha chain 1
22408	NA	22408	ENSMUSG00000022997	Wnt1	wingless-related MMTV integration site 1
12043	NA	12043	ENSMUSG00000057329	Bcl2	B-cell leukemia/lymphoma 2
21412	NA	21412	ENSMUSG00000045680	Tcf21	transcription factor 21
14609	NA	14609	ENSMUSG00000050953	Gja1	gap junction protein, alpha 1
19374	NA	19374	ENSMUSG00000032864	Rag2	recombination activating gene 2
18091	NA	18091	ENSMUSG00000015579	Nkx2-5	NK2 transcription factor related, locus 5 (Drosophila)
11852	NA	11852	ENSMUSG00000054364	Rhob	ras homolog gene family, member B
11816	NA	11816	ENSMUSG00000002985	Apoe	apolipoprotein E
12721	NA	12721	ENSMUSG00000030707	Coro1a	coronin, actin binding protein 1A
20371	NA	20371	ENSMUSG00000039521	Foxp3	forkhead box P3
12159	NA	12159	ENSMUSG00000021835	Bmp4	bone morphogenetic protein 4
16000	NA	16000	ENSMUSG00000020053	Igf1	insulin-like growth factor 1
20375	NA	20375	ENSMUSG00000002111	Sfpi1	SFFV proviral integration 1
18012	NA	18012	ENSMUSG00000034701	Neurod1	neurogenic differentiation 1
22416	NA	22416	ENSMUSG00000009900	Wnt3a	wingless-related MMTV integration site 3A
54720	NA	54720	ENSMUSG00000022951	Rcan1	regulator of calcineurin 1
21813	NA	21813	ENSMUSG00000032440	Tgfbr2	transforming growth factor, beta receptor II
17129	NA	17129	ENSMUSG00000021540	Smad5	MAD homolog 5 (Drosophila)
13388	NA	13388	ENSMUSG00000014773	Dll1	delta-like 1 (Drosophila)
26395	NA	26395	ENSMUSG00000004936	Map2k1	mitogen-activated protein kinase kinase 1
71950	NA	71950	ENSMUSG00000012396	Nanog	Nanog homeobox
20683	NA	20683	ENSMUSG00000001280	Sp1	trans-acting transcription factor 1
15234	NA	15234	ENSMUSG00000028864	Hgf	hepatocyte growth factor
17295	NA	17295	ENSMUSG00000009376	Met	met proto-oncogene
12367	NA	12367	ENSMUSG00000031628	Casp3	caspase 3
24063	NA	24063	ENSMUSG00000037211	Spry1	sprouty homolog 1 (Drosophila)
24064	NA	24064	ENSMUSG00000022114	Spry2	sprouty homolog 2 (Drosophila)
14256	NA	14256	ENSMUSG00000074129	Flt3l	FMS-like tyrosine kinase 3 ligand
53620	NA	53620	ENSMUSG00000073002	Vamp5	vesicle-associated membrane protein 5
11477	NA	11477	ENSMUSG00000026836	Acvr1	activin A receptor, type 1
14102	NA	14102	ENSMUSG00000024778	Fas	Fas (TNF receptor superfamily member 6)
20315	NA	20315	ENSMUSG00000061353	Cxcl12	chemokine (C-X-C motif) ligand 12
192236	NA	192236	ENSMUSG00000025188	Hps1	Hermansky-Pudlak syndrome 1 homolog (human)
12799	NA	12799	ENSMUSG00000006782	Cnp	2',3'-cyclic nucleotide 3' phosphodiesterase
12048	NA	12048	ENSMUSG00000007659	Bcl2l1	BCL2-like 1
21812	NA	21812	ENSMUSG00000007613	Tgfbr1	transforming growth factor, beta receptor I
13649	NA	13649	ENSMUSG00000020122	Egfr	epidermal growth factor receptor
15376	NA	15376	ENSMUSG00000037025	Foxa2	forkhead box A2
12667	NA	12667	ENSMUSG00000006958	Chrd	chordin
18222	NA	18222	ENSMUSG00000021224	Numb	numb gene homolog (Drosophila)
14634	NA	14634	ENSMUSG00000021318	Gli3	GLI-Kruppel family member GLI3
12578	NA	12578	ENSMUSG00000044303	Cdkn2a	cyclin-dependent kinase inhibitor 2A
18088	NA	18088	ENSMUSG00000027434	Nkx2-2	NK2 transcription factor related, locus 2 (Drosophila)
14245	NA	14245	ENSMUSG00000020593	Lpin1	lipin 1
17242	NA	17242	ENSMUSG00000027239	Mdk	midkine
18609	NA	18609	ENSMUSG00000029644	Pdx1	pancreatic and duodenal homeobox 1
22059	NA	22059	ENSMUSG00000059552	Trp53	transformation related protein 53
20589	NA	20589	ENSMUSG00000024831	Ighmbp2	immunoglobulin mu binding protein 2
13653	NA	13653	ENSMUSG00000038418	Egr1	early growth response 1
13844	NA	13844	ENSMUSG00000028664	Ephb2	Eph receptor B2
14595	NA	14595	ENSMUSG00000028413	B4galt1	UDP-Gal:betaGlcNAc beta 1,4- galactosyltransferase, polypeptide 1
13175	NA	13175	ENSMUSG00000027797	Dclk1	doublecortin-like kinase 1
235320	NA	235320	ENSMUSG00000066687	Zbtb16	zinc finger and BTB domain containing 16
15452	NA	15452	ENSMUSG00000025630	Hprt1	hypoxanthine guanine phosphoribosyl transferase 1
15251	NA	15251	ENSMUSG00000021109	Hif1a	hypoxia inducible factor 1, alpha subunit
12577	NA	12577	ENSMUSG00000037664	Cdkn1c	cyclin-dependent kinase inhibitor 1C (P57)
14103	NA	14103	ENSMUSG00000000817	Fasl	Fas ligand (TNF superfamily, member 6)
16392	NA	16392	ENSMUSG00000042258	Isl1	ISL1 transcription factor, LIM/homeodomain
12912	NA	12912	ENSMUSG00000025958	Creb1	cAMP responsive element binding protein 1
16765	NA	16765	ENSMUSG00000028832	Stmn1	stathmin 1
12166	NA	12166	ENSMUSG00000021796	Bmpr1a	bone morphogenetic protein receptor, type 1A
20674	NA	20674	ENSMUSG00000074637	Sox2	SRY-box containing gene 2
18858	NA	18858	ENSMUSG00000018217	Pmp22	peripheral myelin protein 22
22034	NA	22034	ENSMUSG00000027164	Traf6	TNF receptor-associated factor 6
16476	NA	16476	ENSMUSG00000052684	Jun	Jun oncogene
14254	NA	14254	ENSMUSG00000029648	Flt1	FMS-like tyrosine kinase 1
192119	NA	192119	ENSMUSG00000041415	Dicer1	Dicer1, Dcr-1 homolog (Drosophila)
18053	NA	18053	ENSMUSG00000000120	Ngfr	nerve growth factor receptor (TNFR superfamily, member 16)
12227	NA	12227	ENSMUSG00000020423	Btg2	B-cell translocation gene 2, anti-proliferative
11789	NA	11789	ENSMUSG00000005871	Apc	adenomatosis polyposis coli
83557	NA	83557	ENSMUSG00000050966	Lin28	lin-28 homolog (C. elegans)
22160	NA	22160	ENSMUSG00000035799	Twist1	twist homolog 1 (Drosophila)
11925	NA	11925	ENSMUSG00000044312	Neurog3	neurogenin 3
12394	NA	12394	ENSMUSG00000022952	Runx1	runt related transcription factor 1
19701	NA	19701	ENSMUSG00000070645	Ren1	renin 1 structural
16412	NA	16412	ENSMUSG00000025809	Itgb1	integrin beta 1 (fibronectin receptor beta)
12608	NA	12608	ENSMUSG00000056501	Cebpb	CCAAT/enhancer binding protein (C/EBP), beta
20850	NA	20850	ENSMUSG00000004043	Stat5a	signal transducer and activator of transcription 5A
12550	NA	12550	ENSMUSG00000000303	Cdh1	cadherin 1
19264	NA	19264	ENSMUSG00000026395	Ptprc	protein tyrosine phosphatase, receptor type, C
20848	NA	20848	ENSMUSG00000004040	Stat3	signal transducer and activator of transcription 3
17126	NA	17126	ENSMUSG00000024563	Smad2	MAD homolog 2 (Drosophila)
16193	NA	16193	ENSMUSG00000025746	Il6	interleukin 6
14173	NA	14173	ENSMUSG00000037225	Fgf2	fibroblast growth factor 2
18992	NA	18992	ENSMUSG00000052621	Pou3f2	POU domain, class 3, transcription factor 2
13345	NA	13345	ENSMUSG00000007805	Twist2	twist homolog 2 (Drosophila)
68585	NA	68585	ENSMUSG00000020458	Rtn4	reticulon 4
20807	NA	20807	ENSMUSG00000015605	Srf	serum response factor
26413	NA	26413	ENSMUSG00000063358	Mapk1	mitogen-activated protein kinase 1
21926	NA	21926	ENSMUSG00000024401	Tnf	tumor necrosis factor
21943	NA	21943	ENSMUSG00000022015	Tnfsf11	tumor necrosis factor (ligand) superfamily, member 11
11727	NA	11727	ENSMUSG00000072115	Ang	angiogenin, ribonuclease, RNase A family, 5
12167	NA	12167	ENSMUSG00000052430	Bmpr1b	bone morphogenetic protein receptor, type 1B
17128	NA	17128	ENSMUSG00000024515	Smad4	MAD homolog 4 (Drosophila)
14182	NA	14182	ENSMUSG00000031565	Fgfr1	fibroblast growth factor receptor 1
12018	NA	12018	ENSMUSG00000057789	Bak1	BCL2-antagonist/killer 1
12504	NA	12504	ENSMUSG00000023274	Cd4	CD4 antigen
16449	NA	16449	ENSMUSG00000027276	Jag1	jagged 1
18131	NA	18131	ENSMUSG00000038146	Notch3	Notch gene homolog 3 (Drosophila)
21417	NA	21417	ENSMUSG00000024238	Zeb1	zinc finger E-box binding homeobox 1
16400	NA	16400	ENSMUSG00000001507	Itga3	integrin alpha 3
19645	NA	19645	ENSMUSG00000022105	Rb1	retinoblastoma 1
18213	NA	18213	ENSMUSG00000059146	Ntrk3	neurotrophic tyrosine kinase, receptor, type 3
12703	NA	12703	ENSMUSG00000038037	Socs1	suppressor of cytokine signaling 1
14165	NA	14165	ENSMUSG00000021732	Fgf10	fibroblast growth factor 10
19419	NA	19419	ENSMUSG00000027347	Rasgrp1	RAS guanyl releasing protein 1
biological process----negative regulation of cellular process----GO:0048523
C=1030;O=94;E=22.71;R=4.14;rawP=2.51e-34;adjP=4.39e-31
13866	NA	13866	ENSMUSG00000062312	Erbb2	v-erb-b2 erythroblastic leukemia viral oncogene homolog 2, neuro/glioblastoma derived oncogene homolog (avian)
11651	NA	11651	ENSMUSG00000001729	Akt1	thymoma viral proto-oncogene 1
56717	NA	56717	ENSMUSG00000028991	Mtor	mechanistic target of rapamycin (serine/threonine kinase)
18999	NA	18999	ENSMUSG00000024406	Pou5f1	POU domain, class 5, transcription factor 1
17127	NA	17127	ENSMUSG00000032402	Smad3	MAD homolog 3 (Drosophila)
18096	NA	18096	ENSMUSG00000035187	Nkx6-1	NK6 homeobox 1
12501	NA	12501	ENSMUSG00000032093	Cd3e	CD3 antigen, epsilon polypeptide
13982	NA	13982	ENSMUSG00000019768	Esr1	estrogen receptor 1 (alpha)
16653	NA	16653	ENSMUSG00000030265	Kras	v-Ki-ras2 Kirsten rat sarcoma viral oncogene homolog
12043	NA	12043	ENSMUSG00000057329	Bcl2	B-cell leukemia/lymphoma 2
64292	NA	64292	ENSMUSG00000050737	Ptges	prostaglandin E synthase
21412	NA	21412	ENSMUSG00000045680	Tcf21	transcription factor 21
18091	NA	18091	ENSMUSG00000015579	Nkx2-5	NK2 transcription factor related, locus 5 (Drosophila)
12576	NA	12576	ENSMUSG00000003031	Cdkn1b	cyclin-dependent kinase inhibitor 1B
20371	NA	20371	ENSMUSG00000039521	Foxp3	forkhead box P3
12159	NA	12159	ENSMUSG00000021835	Bmp4	bone morphogenetic protein 4
16000	NA	16000	ENSMUSG00000020053	Igf1	insulin-like growth factor 1
19411	NA	19411	ENSMUSG00000001288	Rarg	retinoic acid receptor, gamma
18012	NA	18012	ENSMUSG00000034701	Neurod1	neurogenic differentiation 1
11539	NA	11539	ENSMUSG00000042429	Adora1	adenosine A1 receptor
13436	NA	13436	ENSMUSG00000027478	Dnmt3b	DNA methyltransferase 3B
15978	NA	15978	ENSMUSG00000055170	Ifng	interferon gamma
13388	NA	13388	ENSMUSG00000014773	Dll1	delta-like 1 (Drosophila)
71950	NA	71950	ENSMUSG00000012396	Nanog	Nanog homeobox
74747	NA	74747	ENSMUSG00000020108	Ddit4	DNA-damage-inducible transcript 4
15234	NA	15234	ENSMUSG00000028864	Hgf	hepatocyte growth factor
12367	NA	12367	ENSMUSG00000031628	Casp3	caspase 3
24063	NA	24063	ENSMUSG00000037211	Spry1	sprouty homolog 1 (Drosophila)
24064	NA	24064	ENSMUSG00000022114	Spry2	sprouty homolog 2 (Drosophila)
14102	NA	14102	ENSMUSG00000024778	Fas	Fas (TNF receptor superfamily member 6)
18033	NA	18033	ENSMUSG00000028163	Nfkb1	nuclear factor of kappa light polypeptide gene enhancer in B-cells 1, p105
12048	NA	12048	ENSMUSG00000007659	Bcl2l1	BCL2-like 1
21812	NA	21812	ENSMUSG00000007613	Tgfbr1	transforming growth factor, beta receptor I
15376	NA	15376	ENSMUSG00000037025	Foxa2	forkhead box A2
12667	NA	12667	ENSMUSG00000006958	Chrd	chordin
14634	NA	14634	ENSMUSG00000021318	Gli3	GLI-Kruppel family member GLI3
12578	NA	12578	ENSMUSG00000044303	Cdkn2a	cyclin-dependent kinase inhibitor 2A
18088	NA	18088	ENSMUSG00000027434	Nkx2-2	NK2 transcription factor related, locus 2 (Drosophila)
58801	NA	58801	ENSMUSG00000024521	Pmaip1	phorbol-12-myristate-13-acetate-induced protein 1
18609	NA	18609	ENSMUSG00000029644	Pdx1	pancreatic and duodenal homeobox 1
22059	NA	22059	ENSMUSG00000059552	Trp53	transformation related protein 53
13653	NA	13653	ENSMUSG00000038418	Egr1	early growth response 1
13844	NA	13844	ENSMUSG00000028664	Ephb2	Eph receptor B2
15461	NA	15461	ENSMUSG00000025499	Hras1	Harvey rat sarcoma virus oncogene 1
14595	NA	14595	ENSMUSG00000028413	B4galt1	UDP-Gal:betaGlcNAc beta 1,4- galactosyltransferase, polypeptide 1
99377	NA	99377	ENSMUSG00000027547	Sall4	sal-like 4 (Drosophila)
235320	NA	235320	ENSMUSG00000066687	Zbtb16	zinc finger and BTB domain containing 16
27401	NA	27401	ENSMUSG00000054115	Skp2	S-phase kinase-associated protein 2 (p45)
16468	NA	16468	ENSMUSG00000038518	Jarid2	jumonji, AT rich interactive domain 2
12577	NA	12577	ENSMUSG00000037664	Cdkn1c	cyclin-dependent kinase inhibitor 1C (P57)
20962	NA	20962	ENSMUSG00000020059	Sycp3	synaptonemal complex protein 3
16392	NA	16392	ENSMUSG00000042258	Isl1	ISL1 transcription factor, LIM/homeodomain
16765	NA	16765	ENSMUSG00000028832	Stmn1	stathmin 1
12166	NA	12166	ENSMUSG00000021796	Bmpr1a	bone morphogenetic protein receptor, type 1A
20674	NA	20674	ENSMUSG00000074637	Sox2	SRY-box containing gene 2
16396	NA	16396	ENSMUSG00000027598	Itch	itchy, E3 ubiquitin protein ligase
16476	NA	16476	ENSMUSG00000052684	Jun	Jun oncogene
192119	NA	192119	ENSMUSG00000041415	Dicer1	Dicer1, Dcr-1 homolog (Drosophila)
16332	NA	16332	ENSMUSG00000032737	Inppl1	inositol polyphosphate phosphatase-like 1
11607	NA	11607	ENSMUSG00000049115	Agtr1a	angiotensin II receptor, type 1a
18053	NA	18053	ENSMUSG00000000120	Ngfr	nerve growth factor receptor (TNFR superfamily, member 16)
12227	NA	12227	ENSMUSG00000020423	Btg2	B-cell translocation gene 2, anti-proliferative
19073	NA	19073	ENSMUSG00000020077	Srgn	serglycin
11789	NA	11789	ENSMUSG00000005871	Apc	adenomatosis polyposis coli
22160	NA	22160	ENSMUSG00000035799	Twist1	twist homolog 1 (Drosophila)
20466	NA	20466	ENSMUSG00000042557	Sin3a	transcriptional regulator, SIN3A (yeast)
16412	NA	16412	ENSMUSG00000025809	Itgb1	integrin beta 1 (fibronectin receptor beta)
12608	NA	12608	ENSMUSG00000056501	Cebpb	CCAAT/enhancer binding protein (C/EBP), beta
20850	NA	20850	ENSMUSG00000004043	Stat5a	signal transducer and activator of transcription 5A
19264	NA	19264	ENSMUSG00000026395	Ptprc	protein tyrosine phosphatase, receptor type, C
16193	NA	16193	ENSMUSG00000025746	Il6	interleukin 6
14173	NA	14173	ENSMUSG00000037225	Fgf2	fibroblast growth factor 2
73284	NA	73284	ENSMUSG00000046818	Ddit4l	DNA-damage-inducible transcript 4-like
18813	NA	18813	ENSMUSG00000025364	Pa2g4	proliferation-associated 2G4
13345	NA	13345	ENSMUSG00000007805	Twist2	twist homolog 2 (Drosophila)
68585	NA	68585	ENSMUSG00000020458	Rtn4	reticulon 4
26413	NA	26413	ENSMUSG00000063358	Mapk1	mitogen-activated protein kinase 1
21926	NA	21926	ENSMUSG00000024401	Tnf	tumor necrosis factor
11727	NA	11727	ENSMUSG00000072115	Ang	angiogenin, ribonuclease, RNase A family, 5
17128	NA	17128	ENSMUSG00000024515	Smad4	MAD homolog 4 (Drosophila)
14182	NA	14182	ENSMUSG00000031565	Fgfr1	fibroblast growth factor receptor 1
12018	NA	12018	ENSMUSG00000057789	Bak1	BCL2-antagonist/killer 1
16449	NA	16449	ENSMUSG00000027276	Jag1	jagged 1
18131	NA	18131	ENSMUSG00000038146	Notch3	Notch gene homolog 3 (Drosophila)
21417	NA	21417	ENSMUSG00000024238	Zeb1	zinc finger E-box binding homeobox 1
66141	NA	66141	ENSMUSG00000025492	Ifitm3	interferon induced transmembrane protein 3
12575	NA	12575	ENSMUSG00000023067	Cdkn1a	cyclin-dependent kinase inhibitor 1A (P21)
19645	NA	19645	ENSMUSG00000022105	Rb1	retinoblastoma 1
12151	NA	12151	ENSMUSG00000026739	Bmi1	Bmi1 polycomb ring finger oncogene
19211	NA	19211	ENSMUSG00000013663	Pten	phosphatase and tensin homolog
16334	NA	16334	ENSMUSG00000000215	Ins2	insulin II
12703	NA	12703	ENSMUSG00000038037	Socs1	suppressor of cytokine signaling 1
14165	NA	14165	ENSMUSG00000021732	Fgf10	fibroblast growth factor 10
12988	NA	12988	ENSMUSG00000032312	Csk	c-src tyrosine kinase
biological process----cell differentiation----GO:0030154
C=1537;O=114;E=33.89;R=3.36;rawP=8.07e-34;adjP=1.41e-30
13866	NA	13866	ENSMUSG00000062312	Erbb2	v-erb-b2 erythroblastic leukemia viral oncogene homolog 2, neuro/glioblastoma derived oncogene homolog (avian)
11651	NA	11651	ENSMUSG00000001729	Akt1	thymoma viral proto-oncogene 1
56717	NA	56717	ENSMUSG00000028991	Mtor	mechanistic target of rapamycin (serine/threonine kinase)
18999	NA	18999	ENSMUSG00000024406	Pou5f1	POU domain, class 5, transcription factor 1
17127	NA	17127	ENSMUSG00000032402	Smad3	MAD homolog 3 (Drosophila)
12767	NA	12767	ENSMUSG00000045382	Cxcr4	chemokine (C-X-C motif) receptor 4
26416	NA	26416	ENSMUSG00000053436	Mapk14	mitogen-activated protein kinase 14
18096	NA	18096	ENSMUSG00000035187	Nkx6-1	NK6 homeobox 1
12501	NA	12501	ENSMUSG00000032093	Cd3e	CD3 antigen, epsilon polypeptide
13982	NA	13982	ENSMUSG00000019768	Esr1	estrogen receptor 1 (alpha)
16653	NA	16653	ENSMUSG00000030265	Kras	v-Ki-ras2 Kirsten rat sarcoma viral oncogene homolog
16157	NA	16157	ENSMUSG00000073889	Il11ra1	interleukin 11 receptor, alpha chain 1
22408	NA	22408	ENSMUSG00000022997	Wnt1	wingless-related MMTV integration site 1
12043	NA	12043	ENSMUSG00000057329	Bcl2	B-cell leukemia/lymphoma 2
21412	NA	21412	ENSMUSG00000045680	Tcf21	transcription factor 21
14609	NA	14609	ENSMUSG00000050953	Gja1	gap junction protein, alpha 1
19374	NA	19374	ENSMUSG00000032864	Rag2	recombination activating gene 2
18091	NA	18091	ENSMUSG00000015579	Nkx2-5	NK2 transcription factor related, locus 5 (Drosophila)
11852	NA	11852	ENSMUSG00000054364	Rhob	ras homolog gene family, member B
11816	NA	11816	ENSMUSG00000002985	Apoe	apolipoprotein E
20371	NA	20371	ENSMUSG00000039521	Foxp3	forkhead box P3
12159	NA	12159	ENSMUSG00000021835	Bmp4	bone morphogenetic protein 4
16000	NA	16000	ENSMUSG00000020053	Igf1	insulin-like growth factor 1
20375	NA	20375	ENSMUSG00000002111	Sfpi1	SFFV proviral integration 1
18012	NA	18012	ENSMUSG00000034701	Neurod1	neurogenic differentiation 1
22416	NA	22416	ENSMUSG00000009900	Wnt3a	wingless-related MMTV integration site 3A
54720	NA	54720	ENSMUSG00000022951	Rcan1	regulator of calcineurin 1
21813	NA	21813	ENSMUSG00000032440	Tgfbr2	transforming growth factor, beta receptor II
17129	NA	17129	ENSMUSG00000021540	Smad5	MAD homolog 5 (Drosophila)
13388	NA	13388	ENSMUSG00000014773	Dll1	delta-like 1 (Drosophila)
26395	NA	26395	ENSMUSG00000004936	Map2k1	mitogen-activated protein kinase kinase 1
71950	NA	71950	ENSMUSG00000012396	Nanog	Nanog homeobox
20683	NA	20683	ENSMUSG00000001280	Sp1	trans-acting transcription factor 1
17295	NA	17295	ENSMUSG00000009376	Met	met proto-oncogene
12367	NA	12367	ENSMUSG00000031628	Casp3	caspase 3
24063	NA	24063	ENSMUSG00000037211	Spry1	sprouty homolog 1 (Drosophila)
24064	NA	24064	ENSMUSG00000022114	Spry2	sprouty homolog 2 (Drosophila)
14256	NA	14256	ENSMUSG00000074129	Flt3l	FMS-like tyrosine kinase 3 ligand
53620	NA	53620	ENSMUSG00000073002	Vamp5	vesicle-associated membrane protein 5
11477	NA	11477	ENSMUSG00000026836	Acvr1	activin A receptor, type 1
14102	NA	14102	ENSMUSG00000024778	Fas	Fas (TNF receptor superfamily member 6)
20315	NA	20315	ENSMUSG00000061353	Cxcl12	chemokine (C-X-C motif) ligand 12
192236	NA	192236	ENSMUSG00000025188	Hps1	Hermansky-Pudlak syndrome 1 homolog (human)
12799	NA	12799	ENSMUSG00000006782	Cnp	2',3'-cyclic nucleotide 3' phosphodiesterase
12048	NA	12048	ENSMUSG00000007659	Bcl2l1	BCL2-like 1
21812	NA	21812	ENSMUSG00000007613	Tgfbr1	transforming growth factor, beta receptor I
15376	NA	15376	ENSMUSG00000037025	Foxa2	forkhead box A2
12667	NA	12667	ENSMUSG00000006958	Chrd	chordin
18222	NA	18222	ENSMUSG00000021224	Numb	numb gene homolog (Drosophila)
14634	NA	14634	ENSMUSG00000021318	Gli3	GLI-Kruppel family member GLI3
12578	NA	12578	ENSMUSG00000044303	Cdkn2a	cyclin-dependent kinase inhibitor 2A
18088	NA	18088	ENSMUSG00000027434	Nkx2-2	NK2 transcription factor related, locus 2 (Drosophila)
14245	NA	14245	ENSMUSG00000020593	Lpin1	lipin 1
17242	NA	17242	ENSMUSG00000027239	Mdk	midkine
18609	NA	18609	ENSMUSG00000029644	Pdx1	pancreatic and duodenal homeobox 1
22059	NA	22059	ENSMUSG00000059552	Trp53	transformation related protein 53
13653	NA	13653	ENSMUSG00000038418	Egr1	early growth response 1
20589	NA	20589	ENSMUSG00000024831	Ighmbp2	immunoglobulin mu binding protein 2
13844	NA	13844	ENSMUSG00000028664	Ephb2	Eph receptor B2
14595	NA	14595	ENSMUSG00000028413	B4galt1	UDP-Gal:betaGlcNAc beta 1,4- galactosyltransferase, polypeptide 1
13175	NA	13175	ENSMUSG00000027797	Dclk1	doublecortin-like kinase 1
235320	NA	235320	ENSMUSG00000066687	Zbtb16	zinc finger and BTB domain containing 16
15452	NA	15452	ENSMUSG00000025630	Hprt1	hypoxanthine guanine phosphoribosyl transferase 1
15251	NA	15251	ENSMUSG00000021109	Hif1a	hypoxia inducible factor 1, alpha subunit
12577	NA	12577	ENSMUSG00000037664	Cdkn1c	cyclin-dependent kinase inhibitor 1C (P57)
14103	NA	14103	ENSMUSG00000000817	Fasl	Fas ligand (TNF superfamily, member 6)
16392	NA	16392	ENSMUSG00000042258	Isl1	ISL1 transcription factor, LIM/homeodomain
12912	NA	12912	ENSMUSG00000025958	Creb1	cAMP responsive element binding protein 1
16765	NA	16765	ENSMUSG00000028832	Stmn1	stathmin 1
12166	NA	12166	ENSMUSG00000021796	Bmpr1a	bone morphogenetic protein receptor, type 1A
20674	NA	20674	ENSMUSG00000074637	Sox2	SRY-box containing gene 2
22034	NA	22034	ENSMUSG00000027164	Traf6	TNF receptor-associated factor 6
16476	NA	16476	ENSMUSG00000052684	Jun	Jun oncogene
14254	NA	14254	ENSMUSG00000029648	Flt1	FMS-like tyrosine kinase 1
192119	NA	192119	ENSMUSG00000041415	Dicer1	Dicer1, Dcr-1 homolog (Drosophila)
18053	NA	18053	ENSMUSG00000000120	Ngfr	nerve growth factor receptor (TNFR superfamily, member 16)
12227	NA	12227	ENSMUSG00000020423	Btg2	B-cell translocation gene 2, anti-proliferative
11789	NA	11789	ENSMUSG00000005871	Apc	adenomatosis polyposis coli
83557	NA	83557	ENSMUSG00000050966	Lin28	lin-28 homolog (C. elegans)
22160	NA	22160	ENSMUSG00000035799	Twist1	twist homolog 1 (Drosophila)
11925	NA	11925	ENSMUSG00000044312	Neurog3	neurogenin 3
12394	NA	12394	ENSMUSG00000022952	Runx1	runt related transcription factor 1
19701	NA	19701	ENSMUSG00000070645	Ren1	renin 1 structural
16412	NA	16412	ENSMUSG00000025809	Itgb1	integrin beta 1 (fibronectin receptor beta)
12608	NA	12608	ENSMUSG00000056501	Cebpb	CCAAT/enhancer binding protein (C/EBP), beta
20850	NA	20850	ENSMUSG00000004043	Stat5a	signal transducer and activator of transcription 5A
12550	NA	12550	ENSMUSG00000000303	Cdh1	cadherin 1
19264	NA	19264	ENSMUSG00000026395	Ptprc	protein tyrosine phosphatase, receptor type, C
20848	NA	20848	ENSMUSG00000004040	Stat3	signal transducer and activator of transcription 3
17126	NA	17126	ENSMUSG00000024563	Smad2	MAD homolog 2 (Drosophila)
16193	NA	16193	ENSMUSG00000025746	Il6	interleukin 6
14173	NA	14173	ENSMUSG00000037225	Fgf2	fibroblast growth factor 2
18992	NA	18992	ENSMUSG00000052621	Pou3f2	POU domain, class 3, transcription factor 2
13345	NA	13345	ENSMUSG00000007805	Twist2	twist homolog 2 (Drosophila)
68585	NA	68585	ENSMUSG00000020458	Rtn4	reticulon 4
20807	NA	20807	ENSMUSG00000015605	Srf	serum response factor
26413	NA	26413	ENSMUSG00000063358	Mapk1	mitogen-activated protein kinase 1
21926	NA	21926	ENSMUSG00000024401	Tnf	tumor necrosis factor
21943	NA	21943	ENSMUSG00000022015	Tnfsf11	tumor necrosis factor (ligand) superfamily, member 11
11727	NA	11727	ENSMUSG00000072115	Ang	angiogenin, ribonuclease, RNase A family, 5
12167	NA	12167	ENSMUSG00000052430	Bmpr1b	bone morphogenetic protein receptor, type 1B
17128	NA	17128	ENSMUSG00000024515	Smad4	MAD homolog 4 (Drosophila)
14182	NA	14182	ENSMUSG00000031565	Fgfr1	fibroblast growth factor receptor 1
12018	NA	12018	ENSMUSG00000057789	Bak1	BCL2-antagonist/killer 1
12504	NA	12504	ENSMUSG00000023274	Cd4	CD4 antigen
16449	NA	16449	ENSMUSG00000027276	Jag1	jagged 1
18131	NA	18131	ENSMUSG00000038146	Notch3	Notch gene homolog 3 (Drosophila)
21417	NA	21417	ENSMUSG00000024238	Zeb1	zinc finger E-box binding homeobox 1
[truncated: 4,699 more rows]
