# Supplementary material for: Differential Expression of MicroRNAs in Adipose Tissue after Long-Term High-Fat Diet-Induced Obesity in Mice
Source: PLoS One. 2012 Apr 4;7(4):e34872. doi: 10.1371/journal.pone.0034872 (PMC3319598; doi:10.1371/journal.pone.0034872)
Supplement: Table S3 — Target genes of the downregulated miRNAs and the enriched processes in which they participate. (XLS) [file pone.0034872.s009.xls]

## Sheet: Φύλλο1
TARGET GENES OF THE DOWN-REGULATED miRNAS AND THE ENRICHED PROCESSES IN WHICH THEY PARTICIPATE
The results for each enriched GO category are listed in this table. For each GO category, the first row lists its sub-root (biological process, molecular function, or cellular component), category name, and corresponding GO ID. The second row lists number of reference genes in the category (C), number of genes in the gene set and also in the category (O), expected number in the category (E), Rati…
biological process----system development----GO:0048731
C=1985;O=198;E=57.48;R=3.44;rawP=3.62e-64;adjP=6.91e-61
19697	NA	19697	ENSMUSG00000024927	Rela	v-rel reticuloendotheliosis viral oncogene homolog A (avian)
17888	NA	17888	ENSMUSG00000040752	Myh6	myosin, heavy polypeptide 6, cardiac muscle, alpha
17127	NA	17127	ENSMUSG00000032402	Smad3	MAD homolog 3 (Drosophila)
18999	NA	18999	ENSMUSG00000024406	Pou5f1	POU domain, class 5, transcription factor 1
17196	NA	17196	ENSMUSG00000041607	Mbp	myelin basic protein
26416	NA	26416	ENSMUSG00000053436	Mapk14	mitogen-activated protein kinase 14
12501	NA	12501	ENSMUSG00000032093	Cd3e	CD3 antigen, epsilon polypeptide
13982	NA	13982	ENSMUSG00000019768	Esr1	estrogen receptor 1 (alpha)
18861	NA	18861	ENSMUSG00000079109	Pms2	postmeiotic segregation increased 2 (S. cerevisiae)
225164	NA	225164	ENSMUSG00000024294	Mib1	mindbomb homolog 1 (Drosophila)
12043	NA	12043	ENSMUSG00000057329	Bcl2	B-cell leukemia/lymphoma 2
15416	NA	15416	ENSMUSG00000056648	Hoxb8	homeo box B8
19374	NA	19374	ENSMUSG00000032864	Rag2	recombination activating gene 2
16001	NA	16001	ENSMUSG00000005533	Igf1r	insulin-like growth factor I receptor
12576	NA	12576	ENSMUSG00000003031	Cdkn1b	cyclin-dependent kinase inhibitor 1B
74754	NA	74754	ENSMUSG00000034926	Dhcr24	24-dehydrocholesterol reductase
20371	NA	20371	ENSMUSG00000039521	Foxp3	forkhead box P3
12159	NA	12159	ENSMUSG00000021835	Bmp4	bone morphogenetic protein 4
21423	NA	21423	ENSMUSG00000020167	Tcf3	transcription factor 3
21803	NA	21803	ENSMUSG00000002603	Tgfb1	transforming growth factor, beta 1
18012	NA	18012	ENSMUSG00000034701	Neurod1	neurogenic differentiation 1
21813	NA	21813	ENSMUSG00000032440	Tgfbr2	transforming growth factor, beta receptor II
17129	NA	17129	ENSMUSG00000021540	Smad5	MAD homolog 5 (Drosophila)
13388	NA	13388	ENSMUSG00000014773	Dll1	delta-like 1 (Drosophila)
57259	NA	57259	ENSMUSG00000048546	Tob2	transducer of ERBB2, 2
18127	NA	18127	ENSMUSG00000028978	Nos3	nitric oxide synthase 3, endothelial cell
71950	NA	71950	ENSMUSG00000012396	Nanog	Nanog homeobox
20683	NA	20683	ENSMUSG00000001280	Sp1	trans-acting transcription factor 1
55948	NA	55948	ENSMUSG00000047281	Sfn	stratifin
12367	NA	12367	ENSMUSG00000031628	Casp3	caspase 3
110805	NA	110805	ENSMUSG00000070990	Foxe1	forkhead box E1
15412	NA	15412	ENSMUSG00000038692	Hoxb4	homeo box B4
17172	NA	17172	ENSMUSG00000020052	Ascl1	achaete-scute complex homolog 1 (Drosophila)
19013	NA	19013	ENSMUSG00000022383	Ppara	peroxisome proliferator activated receptor alpha
14102	NA	14102	ENSMUSG00000024778	Fas	Fas (TNF receptor superfamily member 6)
16842	NA	16842	ENSMUSG00000027985	Lef1	lymphoid enhancer binding factor 1
241035	NA	241035	ENSMUSG00000043760	Pkhd1	polycystic kidney and hepatic disease 1
13162	NA	13162	ENSMUSG00000021609	Slc6a3	solute carrier family 6 (neurotransmitter transporter, dopamine), member 3
18033	NA	18033	ENSMUSG00000028163	Nfkb1	nuclear factor of kappa light polypeptide gene enhancer in B-cells 1, p105
22061	NA	22061	ENSMUSG00000022510	Trp63	transformation related protein 63
19133	NA	19133	ENSMUSG00000023978	Prph2	peripherin 2
12168	NA	12168	ENSMUSG00000067336	Bmpr2	bone morphogenic protein receptor, type II (serine/threonine kinase)
18126	NA	18126	ENSMUSG00000020826	Nos2	nitric oxide synthase 2, inducible
13649	NA	13649	ENSMUSG00000020122	Egfr	epidermal growth factor receptor
14170	NA	14170	ENSMUSG00000031073	Fgf15	fibroblast growth factor 15
14265	NA	14265	ENSMUSG00000000838	Fmr1	fragile X mental retardation syndrome 1 homolog
16870	NA	16870	ENSMUSG00000000247	Lhx2	LIM homeobox protein 2
17339	NA	17339	ENSMUSG00000025389	Mip	major intrinsic protein of eye lens fiber
17131	NA	17131	ENSMUSG00000025880	Smad7	MAD homolog 7 (Drosophila)
12578	NA	12578	ENSMUSG00000044303	Cdkn2a	cyclin-dependent kinase inhibitor 2A
18088	NA	18088	ENSMUSG00000027434	Nkx2-2	NK2 transcription factor related, locus 2 (Drosophila)
20589	NA	20589	ENSMUSG00000024831	Ighmbp2	immunoglobulin mu binding protein 2
56351	NA	56351	ENSMUSG00000071072	Ptges3	prostaglandin E synthase 3 (cytosolic)
14595	NA	14595	ENSMUSG00000028413	B4galt1	UDP-Gal:betaGlcNAc beta 1,4- galactosyltransferase, polypeptide 1
17386	NA	17386	ENSMUSG00000050578	Mmp13	matrix metallopeptidase 13
16776	NA	16776	ENSMUSG00000015647	Lama5	laminin, alpha 5
12558	NA	12558	ENSMUSG00000024304	Cdh2	cadherin 2
13175	NA	13175	ENSMUSG00000027797	Dclk1	doublecortin-like kinase 1
99377	NA	99377	ENSMUSG00000027547	Sall4	sal-like 4 (Drosophila)
15452	NA	15452	ENSMUSG00000025630	Hprt1	hypoxanthine guanine phosphoribosyl transferase 1
21834	NA	21834	ENSMUSG00000021779	Thrb	thyroid hormone receptor beta
12443	NA	12443	ENSMUSG00000070348	Ccnd1	cyclin D1
14103	NA	14103	ENSMUSG00000000817	Fasl	Fas ligand (TNF superfamily, member 6)
16392	NA	16392	ENSMUSG00000042258	Isl1	ISL1 transcription factor, LIM/homeodomain
18109	NA	18109	ENSMUSG00000037169	Mycn	v-myc myelocytomatosis viral related oncogene, neuroblastoma derived (avian)
56484	NA	56484	ENSMUSG00000048756	Foxo3	forkhead box O3
20423	NA	20423	ENSMUSG00000002633	Shh	sonic hedgehog
192119	NA	192119	ENSMUSG00000041415	Dicer1	Dicer1, Dcr-1 homolog (Drosophila)
18053	NA	18053	ENSMUSG00000000120	Ngfr	nerve growth factor receptor (TNFR superfamily, member 16)
117606	NA	117606	ENSMUSG00000022687	Boc	biregional cell adhesion molecule-related/down-regulated by oncogenes (Cdon) binding protein
108655	NA	108655	ENSMUSG00000030067	Foxp1	forkhead box P1
22340	NA	22340	ENSMUSG00000024962	Vegfb	vascular endothelial growth factor B
17258	NA	17258	ENSMUSG00000030557	Mef2a	myocyte enhancer factor 2A
18227	NA	18227	ENSMUSG00000026826	Nr4a2	nuclear receptor subfamily 4, group A, member 2
57810	NA	57810	ENSMUSG00000038119	Cdon	cell adhesion molecule-related/down-regulated by oncogenes
12550	NA	12550	ENSMUSG00000000303	Cdh1	cadherin 1
17869	NA	17869	ENSMUSG00000022346	Myc	myelocytomatosis oncogene
16323	NA	16323	ENSMUSG00000041324	Inhba	inhibin beta-A
19264	NA	19264	ENSMUSG00000026395	Ptprc	protein tyrosine phosphatase, receptor type, C
15111	NA	15111	ENSMUSG00000038193	Hand2	heart and neural crest derivatives expressed transcript 2
22762	NA	22762	ENSMUSG00000022306	Zfpm2	zinc finger protein, multitype 2
17126	NA	17126	ENSMUSG00000024563	Smad2	MAD homolog 2 (Drosophila)
14013	NA	14013	ENSMUSG00000027684	Mecom	MDS1 and EVI1 complex locus
16002	NA	16002	ENSMUSG00000048583	Igf2	insulin-like growth factor 2
16175	NA	16175	ENSMUSG00000027399	Il1a	interleukin 1 alpha
18997	NA	18997	ENSMUSG00000031688	Pou4f2	POU domain, class 4, transcription factor 2
21926	NA	21926	ENSMUSG00000024401	Tnf	tumor necrosis factor
20613	NA	20613	ENSMUSG00000042821	Snai1	snail homolog 1 (Drosophila)
14182	NA	14182	ENSMUSG00000031565	Fgfr1	fibroblast growth factor receptor 1
14613	NA	14613	ENSMUSG00000057123	Gja5	gap junction membrane channel protein alpha 5
12504	NA	12504	ENSMUSG00000023274	Cd4	CD4 antigen
16449	NA	16449	ENSMUSG00000027276	Jag1	jagged 1
18131	NA	18131	ENSMUSG00000038146	Notch3	Notch gene homolog 3 (Drosophila)
16400	NA	16400	ENSMUSG00000001507	Itga3	integrin alpha 3
18764	NA	18764	ENSMUSG00000034462	Pkd2	polycystic kidney disease 2
16450	NA	16450	ENSMUSG00000002799	Jag2	jagged 2
19645	NA	19645	ENSMUSG00000022105	Rb1	retinoblastoma 1
14751	NA	14751	ENSMUSG00000036427	Gpi1	glucose phosphate isomerase 1
12151	NA	12151	ENSMUSG00000026739	Bmi1	Bmi1 polycomb ring finger oncogene
18213	NA	18213	ENSMUSG00000059146	Ntrk3	neurotrophic tyrosine kinase, receptor, type 3
17863	NA	17863	ENSMUSG00000019982	Myb	myeloblastosis oncogene
26417	NA	26417	ENSMUSG00000063065	Mapk3	mitogen-activated protein kinase 3
12842	NA	12842	ENSMUSG00000001506	Col1a1	collagen, type I, alpha 1
19211	NA	19211	ENSMUSG00000013663	Pten	phosphatase and tensin homolog
13346	NA	13346	ENSMUSG00000026208	Des	desmin
12540	NA	12540	ENSMUSG00000006699	Cdc42	cell division cycle 42 homolog (S. cerevisiae)
11651	NA	11651	ENSMUSG00000001729	Akt1	thymoma viral proto-oncogene 1
17395	NA	17395	ENSMUSG00000017737	Mmp9	matrix metallopeptidase 9
16658	NA	16658	ENSMUSG00000074622	Mafb	v-maf musculoaponeurotic fibrosarcoma oncogene family, protein B (avian)
73181	NA	73181	ENSMUSG00000023411	Nfatc4	nuclear factor of activated T-cells, cytoplasmic, calcineurin-dependent 4
18096	NA	18096	ENSMUSG00000035187	Nkx6-1	NK6 homeobox 1
18128	NA	18128	ENSMUSG00000026923	Notch1	Notch gene homolog 1 (Drosophila)
21412	NA	21412	ENSMUSG00000045680	Tcf21	transcription factor 21
14609	NA	14609	ENSMUSG00000050953	Gja1	gap junction protein, alpha 1
14083	NA	14083	ENSMUSG00000022607	Ptk2	PTK2 protein tyrosine kinase 2
21405	NA	21405	ENSMUSG00000029556	Hnf1a	HNF1 homeobox A
16669	NA	16669	ENSMUSG00000020911	Krt19	keratin 19
16854	NA	16854	ENSMUSG00000050335	Lgals3	lectin, galactose binding, soluble 3
11816	NA	11816	ENSMUSG00000002985	Apoe	apolipoprotein E
14175	NA	14175	ENSMUSG00000050917	Fgf4	fibroblast growth factor 4
16000	NA	16000	ENSMUSG00000020053	Igf1	insulin-like growth factor 1
19411	NA	19411	ENSMUSG00000001288	Rarg	retinoic acid receptor, gamma
20375	NA	20375	ENSMUSG00000002111	Sfpi1	SFFV proviral integration 1
54720	NA	54720	ENSMUSG00000022951	Rcan1	regulator of calcineurin 1
20852	NA	20852	ENSMUSG00000002147	Stat6	signal transducer and activator of transcription 6
15978	NA	15978	ENSMUSG00000055170	Ifng	interferon gamma
18747	NA	18747	ENSMUSG00000005469	Prkaca	protein kinase, cAMP dependent, catalytic, alpha
15234	NA	15234	ENSMUSG00000028864	Hgf	hepatocyte growth factor
18263	NA	18263	ENSMUSG00000011179	Odc1	ornithine decarboxylase, structural 1
17295	NA	17295	ENSMUSG00000009376	Met	met proto-oncogene
16939	NA	16939	ENSMUSG00000043165	Lor	loricrin
319757	NA	319757	ENSMUSG00000001761	Smo	smoothened homolog (Drosophila)
12387	NA	12387	ENSMUSG00000006932	Ctnnb1	catenin (cadherin associated protein), beta 1
18750	NA	18750	ENSMUSG00000050965	Prkca	protein kinase C, alpha
14936	NA	14936	ENSMUSG00000003865	Gys1	glycogen synthase 1, muscle
14451	NA	14451	ENSMUSG00000052957	Gas1	growth arrest specific 1
11477	NA	11477	ENSMUSG00000026836	Acvr1	activin A receptor, type 1
12125	NA	12125	ENSMUSG00000027381	Bcl2l11	BCL2-like 11 (apoptosis facilitator)
12799	NA	12799	ENSMUSG00000006782	Cnp	2',3'-cyclic nucleotide 3' phosphodiesterase
12048	NA	12048	ENSMUSG00000007659	Bcl2l1	BCL2-like 1
21812	NA	21812	ENSMUSG00000007613	Tgfbr1	transforming growth factor, beta receptor I
21345	NA	21345	ENSMUSG00000032085	Tagln	transgelin
12050	NA	12050	ENSMUSG00000022194	Bcl2l2	BCL2-like 2
15376	NA	15376	ENSMUSG00000037025	Foxa2	forkhead box A2
15901	NA	15901	ENSMUSG00000042745	Id1	inhibitor of DNA binding 1
14313	NA	14313	ENSMUSG00000021765	Fst	follistatin
14615	NA	14615	ENSMUSG00000034520	Gjc1	gap junction protein, gamma 1
114249	NA	114249	ENSMUSG00000040998	Npnt	nephronectin
18609	NA	18609	ENSMUSG00000029644	Pdx1	pancreatic and duodenal homeobox 1
22059	NA	22059	ENSMUSG00000059552	Trp53	transformation related protein 53
17132	NA	17132	ENSMUSG00000055435	Maf	avian musculoaponeurotic fibrosarcoma (v-maf) AS42 oncogene homolog
11491	NA	11491	ENSMUSG00000052593	Adam17	a disintegrin and metallopeptidase domain 17
12442	NA	12442	ENSMUSG00000032218	Ccnb2	cyclin B2
15251	NA	15251	ENSMUSG00000021109	Hif1a	hypoxia inducible factor 1, alpha subunit
16468	NA	16468	ENSMUSG00000038518	Jarid2	jumonji, AT rich interactive domain 2
14219	NA	14219	ENSMUSG00000019997	Ctgf	connective tissue growth factor
24136	NA	24136	ENSMUSG00000026872	Zeb2	zinc finger E-box binding homeobox 2
21346	NA	21346	ENSMUSG00000026547	Tagln2	transgelin 2
74318	NA	74318	ENSMUSG00000059325	Hopx	HOP homeobox
12640	NA	12640	ENSMUSG00000028298	Cga	glycoprotein hormones, alpha subunit
18742	NA	18742	ENSMUSG00000025229	Pitx3	paired-like homeodomain transcription factor 3
20674	NA	20674	ENSMUSG00000074637	Sox2	SRY-box containing gene 2
18858	NA	18858	ENSMUSG00000018217	Pmp22	peripheral myelin protein 22
12977	NA	12977	ENSMUSG00000014599	Csf1	colony stimulating factor 1 (macrophage)
16476	NA	16476	ENSMUSG00000052684	Jun	Jun oncogene
11838	NA	11838	ENSMUSG00000022602	Arc	activity regulated cytoskeletal-associated protein
14254	NA	14254	ENSMUSG00000029648	Flt1	FMS-like tyrosine kinase 1
18763	NA	18763	ENSMUSG00000032855	Pkd1	polycystic kidney disease 1 homolog
13798	NA	13798	ENSMUSG00000058665	En1	engrailed 1
12227	NA	12227	ENSMUSG00000020423	Btg2	B-cell translocation gene 2, anti-proliferative
15110	NA	15110	ENSMUSG00000037335	Hand1	heart and neural crest derivatives expressed transcript 1
11789	NA	11789	ENSMUSG00000005871	Apc	adenomatosis polyposis coli
22160	NA	22160	ENSMUSG00000035799	Twist1	twist homolog 1 (Drosophila)
11925	NA	11925	ENSMUSG00000044312	Neurog3	neurogenin 3
18212	NA	18212	ENSMUSG00000055254	Ntrk2	neurotrophic tyrosine kinase, receptor, type 2
14602	NA	14602	ENSMUSG00000004654	Ghrhr	growth hormone releasing hormone receptor
14465	NA	14465	ENSMUSG00000005836	Gata6	GATA binding protein 6
16412	NA	16412	ENSMUSG00000025809	Itgb1	integrin beta 1 (fibronectin receptor beta)
16509	NA	16509	ENSMUSG00000039639	Kcne1	potassium voltage-gated channel, Isk-related subfamily, member 1
20848	NA	20848	ENSMUSG00000004040	Stat3	signal transducer and activator of transcription 3
54352	NA	54352	ENSMUSG00000031737	Irx5	Iroquois related homeobox 5 (Drosophila)
18185	NA	18185	ENSMUSG00000040632	Nrl	neural retina leucine zipper gene
12393	NA	12393	ENSMUSG00000039153	Runx2	runt related transcription factor 2
15228	NA	15228	ENSMUSG00000020950	Foxg1	forkhead box G1
18992	NA	18992	ENSMUSG00000052621	Pou3f2	POU domain, class 3, transcription factor 2
13717	NA	13717	ENSMUSG00000029675	Eln	elastin
20807	NA	20807	ENSMUSG00000015605	Srf	serum response factor
26413	NA	26413	ENSMUSG00000063358	Mapk1	mitogen-activated protein kinase 1
18014	NA	18014	ENSMUSG00000048904	Neurog1	neurogenin 1
17128	NA	17128	ENSMUSG00000024515	Smad4	MAD homolog 4 (Drosophila)
12018	NA	12018	ENSMUSG00000057789	Bak1	BCL2-antagonist/killer 1
22003	NA	22003	ENSMUSG00000032366	Tpm1	tropomyosin 1, alpha
17927	NA	17927	ENSMUSG00000009471	Myod1	myogenic differentiation 1
19225	NA	19225	ENSMUSG00000032487	Ptgs2	prostaglandin-endoperoxide synthase 2
21417	NA	21417	ENSMUSG00000024238	Zeb1	zinc finger E-box binding homeobox 1
26934	NA	26934	ENSMUSG00000023015	Racgap1	Rac GTPase-activating protein 1
12505	NA	12505	ENSMUSG00000005087	Cd44	CD44 antigen
14165	NA	14165	ENSMUSG00000021732	Fgf10	fibroblast growth factor 10
biological process----organ development----GO:0048513
C=1659;O=180;E=48.04;R=3.75;rawP=1.09e-62;adjP=2.08e-59
19697	NA	19697	ENSMUSG00000024927	Rela	v-rel reticuloendotheliosis viral oncogene homolog A (avian)
17888	NA	17888	ENSMUSG00000040752	Myh6	myosin, heavy polypeptide 6, cardiac muscle, alpha
17127	NA	17127	ENSMUSG00000032402	Smad3	MAD homolog 3 (Drosophila)
18999	NA	18999	ENSMUSG00000024406	Pou5f1	POU domain, class 5, transcription factor 1
26416	NA	26416	ENSMUSG00000053436	Mapk14	mitogen-activated protein kinase 14
12501	NA	12501	ENSMUSG00000032093	Cd3e	CD3 antigen, epsilon polypeptide
13982	NA	13982	ENSMUSG00000019768	Esr1	estrogen receptor 1 (alpha)
225164	NA	225164	ENSMUSG00000024294	Mib1	mindbomb homolog 1 (Drosophila)
12043	NA	12043	ENSMUSG00000057329	Bcl2	B-cell leukemia/lymphoma 2
15416	NA	15416	ENSMUSG00000056648	Hoxb8	homeo box B8
19374	NA	19374	ENSMUSG00000032864	Rag2	recombination activating gene 2
16001	NA	16001	ENSMUSG00000005533	Igf1r	insulin-like growth factor I receptor
12576	NA	12576	ENSMUSG00000003031	Cdkn1b	cyclin-dependent kinase inhibitor 1B
74754	NA	74754	ENSMUSG00000034926	Dhcr24	24-dehydrocholesterol reductase
20371	NA	20371	ENSMUSG00000039521	Foxp3	forkhead box P3
12159	NA	12159	ENSMUSG00000021835	Bmp4	bone morphogenetic protein 4
21803	NA	21803	ENSMUSG00000002603	Tgfb1	transforming growth factor, beta 1
18012	NA	18012	ENSMUSG00000034701	Neurod1	neurogenic differentiation 1
21813	NA	21813	ENSMUSG00000032440	Tgfbr2	transforming growth factor, beta receptor II
17129	NA	17129	ENSMUSG00000021540	Smad5	MAD homolog 5 (Drosophila)
13388	NA	13388	ENSMUSG00000014773	Dll1	delta-like 1 (Drosophila)
57259	NA	57259	ENSMUSG00000048546	Tob2	transducer of ERBB2, 2
18127	NA	18127	ENSMUSG00000028978	Nos3	nitric oxide synthase 3, endothelial cell
71950	NA	71950	ENSMUSG00000012396	Nanog	Nanog homeobox
20683	NA	20683	ENSMUSG00000001280	Sp1	trans-acting transcription factor 1
55948	NA	55948	ENSMUSG00000047281	Sfn	stratifin
12367	NA	12367	ENSMUSG00000031628	Casp3	caspase 3
110805	NA	110805	ENSMUSG00000070990	Foxe1	forkhead box E1
15412	NA	15412	ENSMUSG00000038692	Hoxb4	homeo box B4
17172	NA	17172	ENSMUSG00000020052	Ascl1	achaete-scute complex homolog 1 (Drosophila)
19013	NA	19013	ENSMUSG00000022383	Ppara	peroxisome proliferator activated receptor alpha
14102	NA	14102	ENSMUSG00000024778	Fas	Fas (TNF receptor superfamily member 6)
16842	NA	16842	ENSMUSG00000027985	Lef1	lymphoid enhancer binding factor 1
241035	NA	241035	ENSMUSG00000043760	Pkhd1	polycystic kidney and hepatic disease 1
13162	NA	13162	ENSMUSG00000021609	Slc6a3	solute carrier family 6 (neurotransmitter transporter, dopamine), member 3
18033	NA	18033	ENSMUSG00000028163	Nfkb1	nuclear factor of kappa light polypeptide gene enhancer in B-cells 1, p105
22061	NA	22061	ENSMUSG00000022510	Trp63	transformation related protein 63
19133	NA	19133	ENSMUSG00000023978	Prph2	peripherin 2
12168	NA	12168	ENSMUSG00000067336	Bmpr2	bone morphogenic protein receptor, type II (serine/threonine kinase)
18126	NA	18126	ENSMUSG00000020826	Nos2	nitric oxide synthase 2, inducible
13649	NA	13649	ENSMUSG00000020122	Egfr	epidermal growth factor receptor
14170	NA	14170	ENSMUSG00000031073	Fgf15	fibroblast growth factor 15
16870	NA	16870	ENSMUSG00000000247	Lhx2	LIM homeobox protein 2
17339	NA	17339	ENSMUSG00000025389	Mip	major intrinsic protein of eye lens fiber
17131	NA	17131	ENSMUSG00000025880	Smad7	MAD homolog 7 (Drosophila)
12578	NA	12578	ENSMUSG00000044303	Cdkn2a	cyclin-dependent kinase inhibitor 2A
18088	NA	18088	ENSMUSG00000027434	Nkx2-2	NK2 transcription factor related, locus 2 (Drosophila)
56351	NA	56351	ENSMUSG00000071072	Ptges3	prostaglandin E synthase 3 (cytosolic)
14595	NA	14595	ENSMUSG00000028413	B4galt1	UDP-Gal:betaGlcNAc beta 1,4- galactosyltransferase, polypeptide 1
17386	NA	17386	ENSMUSG00000050578	Mmp13	matrix metallopeptidase 13
16776	NA	16776	ENSMUSG00000015647	Lama5	laminin, alpha 5
12558	NA	12558	ENSMUSG00000024304	Cdh2	cadherin 2
13175	NA	13175	ENSMUSG00000027797	Dclk1	doublecortin-like kinase 1
99377	NA	99377	ENSMUSG00000027547	Sall4	sal-like 4 (Drosophila)
15452	NA	15452	ENSMUSG00000025630	Hprt1	hypoxanthine guanine phosphoribosyl transferase 1
21834	NA	21834	ENSMUSG00000021779	Thrb	thyroid hormone receptor beta
12443	NA	12443	ENSMUSG00000070348	Ccnd1	cyclin D1
14103	NA	14103	ENSMUSG00000000817	Fasl	Fas ligand (TNF superfamily, member 6)
16392	NA	16392	ENSMUSG00000042258	Isl1	ISL1 transcription factor, LIM/homeodomain
18109	NA	18109	ENSMUSG00000037169	Mycn	v-myc myelocytomatosis viral related oncogene, neuroblastoma derived (avian)
56484	NA	56484	ENSMUSG00000048756	Foxo3	forkhead box O3
20423	NA	20423	ENSMUSG00000002633	Shh	sonic hedgehog
192119	NA	192119	ENSMUSG00000041415	Dicer1	Dicer1, Dcr-1 homolog (Drosophila)
18053	NA	18053	ENSMUSG00000000120	Ngfr	nerve growth factor receptor (TNFR superfamily, member 16)
117606	NA	117606	ENSMUSG00000022687	Boc	biregional cell adhesion molecule-related/down-regulated by oncogenes (Cdon) binding protein
108655	NA	108655	ENSMUSG00000030067	Foxp1	forkhead box P1
22340	NA	22340	ENSMUSG00000024962	Vegfb	vascular endothelial growth factor B
57810	NA	57810	ENSMUSG00000038119	Cdon	cell adhesion molecule-related/down-regulated by oncogenes
12550	NA	12550	ENSMUSG00000000303	Cdh1	cadherin 1
17869	NA	17869	ENSMUSG00000022346	Myc	myelocytomatosis oncogene
16323	NA	16323	ENSMUSG00000041324	Inhba	inhibin beta-A
19264	NA	19264	ENSMUSG00000026395	Ptprc	protein tyrosine phosphatase, receptor type, C
15111	NA	15111	ENSMUSG00000038193	Hand2	heart and neural crest derivatives expressed transcript 2
22762	NA	22762	ENSMUSG00000022306	Zfpm2	zinc finger protein, multitype 2
17126	NA	17126	ENSMUSG00000024563	Smad2	MAD homolog 2 (Drosophila)
14013	NA	14013	ENSMUSG00000027684	Mecom	MDS1 and EVI1 complex locus
16002	NA	16002	ENSMUSG00000048583	Igf2	insulin-like growth factor 2
16175	NA	16175	ENSMUSG00000027399	Il1a	interleukin 1 alpha
18997	NA	18997	ENSMUSG00000031688	Pou4f2	POU domain, class 4, transcription factor 2
21926	NA	21926	ENSMUSG00000024401	Tnf	tumor necrosis factor
20613	NA	20613	ENSMUSG00000042821	Snai1	snail homolog 1 (Drosophila)
14182	NA	14182	ENSMUSG00000031565	Fgfr1	fibroblast growth factor receptor 1
14613	NA	14613	ENSMUSG00000057123	Gja5	gap junction membrane channel protein alpha 5
12504	NA	12504	ENSMUSG00000023274	Cd4	CD4 antigen
16449	NA	16449	ENSMUSG00000027276	Jag1	jagged 1
18131	NA	18131	ENSMUSG00000038146	Notch3	Notch gene homolog 3 (Drosophila)
18764	NA	18764	ENSMUSG00000034462	Pkd2	polycystic kidney disease 2
16450	NA	16450	ENSMUSG00000002799	Jag2	jagged 2
19645	NA	19645	ENSMUSG00000022105	Rb1	retinoblastoma 1
14751	NA	14751	ENSMUSG00000036427	Gpi1	glucose phosphate isomerase 1
12151	NA	12151	ENSMUSG00000026739	Bmi1	Bmi1 polycomb ring finger oncogene
17863	NA	17863	ENSMUSG00000019982	Myb	myeloblastosis oncogene
26417	NA	26417	ENSMUSG00000063065	Mapk3	mitogen-activated protein kinase 3
12842	NA	12842	ENSMUSG00000001506	Col1a1	collagen, type I, alpha 1
19211	NA	19211	ENSMUSG00000013663	Pten	phosphatase and tensin homolog
13346	NA	13346	ENSMUSG00000026208	Des	desmin
11651	NA	11651	ENSMUSG00000001729	Akt1	thymoma viral proto-oncogene 1
16658	NA	16658	ENSMUSG00000074622	Mafb	v-maf musculoaponeurotic fibrosarcoma oncogene family, protein B (avian)
18096	NA	18096	ENSMUSG00000035187	Nkx6-1	NK6 homeobox 1
73181	NA	73181	ENSMUSG00000023411	Nfatc4	nuclear factor of activated T-cells, cytoplasmic, calcineurin-dependent 4
18128	NA	18128	ENSMUSG00000026923	Notch1	Notch gene homolog 1 (Drosophila)
21412	NA	21412	ENSMUSG00000045680	Tcf21	transcription factor 21
14609	NA	14609	ENSMUSG00000050953	Gja1	gap junction protein, alpha 1
14083	NA	14083	ENSMUSG00000022607	Ptk2	PTK2 protein tyrosine kinase 2
21405	NA	21405	ENSMUSG00000029556	Hnf1a	HNF1 homeobox A
16669	NA	16669	ENSMUSG00000020911	Krt19	keratin 19
11816	NA	11816	ENSMUSG00000002985	Apoe	apolipoprotein E
14175	NA	14175	ENSMUSG00000050917	Fgf4	fibroblast growth factor 4
16000	NA	16000	ENSMUSG00000020053	Igf1	insulin-like growth factor 1
19411	NA	19411	ENSMUSG00000001288	Rarg	retinoic acid receptor, gamma
20375	NA	20375	ENSMUSG00000002111	Sfpi1	SFFV proviral integration 1
54720	NA	54720	ENSMUSG00000022951	Rcan1	regulator of calcineurin 1
18747	NA	18747	ENSMUSG00000005469	Prkaca	protein kinase, cAMP dependent, catalytic, alpha
15234	NA	15234	ENSMUSG00000028864	Hgf	hepatocyte growth factor
18263	NA	18263	ENSMUSG00000011179	Odc1	ornithine decarboxylase, structural 1
17295	NA	17295	ENSMUSG00000009376	Met	met proto-oncogene
16939	NA	16939	ENSMUSG00000043165	Lor	loricrin
319757	NA	319757	ENSMUSG00000001761	Smo	smoothened homolog (Drosophila)
12387	NA	12387	ENSMUSG00000006932	Ctnnb1	catenin (cadherin associated protein), beta 1
18750	NA	18750	ENSMUSG00000050965	Prkca	protein kinase C, alpha
14936	NA	14936	ENSMUSG00000003865	Gys1	glycogen synthase 1, muscle
14451	NA	14451	ENSMUSG00000052957	Gas1	growth arrest specific 1
11477	NA	11477	ENSMUSG00000026836	Acvr1	activin A receptor, type 1
12125	NA	12125	ENSMUSG00000027381	Bcl2l11	BCL2-like 11 (apoptosis facilitator)
12048	NA	12048	ENSMUSG00000007659	Bcl2l1	BCL2-like 1
21812	NA	21812	ENSMUSG00000007613	Tgfbr1	transforming growth factor, beta receptor I
21345	NA	21345	ENSMUSG00000032085	Tagln	transgelin
12050	NA	12050	ENSMUSG00000022194	Bcl2l2	BCL2-like 2
15376	NA	15376	ENSMUSG00000037025	Foxa2	forkhead box A2
15901	NA	15901	ENSMUSG00000042745	Id1	inhibitor of DNA binding 1
14313	NA	14313	ENSMUSG00000021765	Fst	follistatin
14615	NA	14615	ENSMUSG00000034520	Gjc1	gap junction protein, gamma 1
114249	NA	114249	ENSMUSG00000040998	Npnt	nephronectin
18609	NA	18609	ENSMUSG00000029644	Pdx1	pancreatic and duodenal homeobox 1
22059	NA	22059	ENSMUSG00000059552	Trp53	transformation related protein 53
17132	NA	17132	ENSMUSG00000055435	Maf	avian musculoaponeurotic fibrosarcoma (v-maf) AS42 oncogene homolog
11491	NA	11491	ENSMUSG00000052593	Adam17	a disintegrin and metallopeptidase domain 17
12442	NA	12442	ENSMUSG00000032218	Ccnb2	cyclin B2
15251	NA	15251	ENSMUSG00000021109	Hif1a	hypoxia inducible factor 1, alpha subunit
16468	NA	16468	ENSMUSG00000038518	Jarid2	jumonji, AT rich interactive domain 2
14219	NA	14219	ENSMUSG00000019997	Ctgf	connective tissue growth factor
24136	NA	24136	ENSMUSG00000026872	Zeb2	zinc finger E-box binding homeobox 2
21346	NA	21346	ENSMUSG00000026547	Tagln2	transgelin 2
18742	NA	18742	ENSMUSG00000025229	Pitx3	paired-like homeodomain transcription factor 3
12640	NA	12640	ENSMUSG00000028298	Cga	glycoprotein hormones, alpha subunit
74318	NA	74318	ENSMUSG00000059325	Hopx	HOP homeobox
20674	NA	20674	ENSMUSG00000074637	Sox2	SRY-box containing gene 2
12977	NA	12977	ENSMUSG00000014599	Csf1	colony stimulating factor 1 (macrophage)
11838	NA	11838	ENSMUSG00000022602	Arc	activity regulated cytoskeletal-associated protein
16476	NA	16476	ENSMUSG00000052684	Jun	Jun oncogene
14254	NA	14254	ENSMUSG00000029648	Flt1	FMS-like tyrosine kinase 1
18763	NA	18763	ENSMUSG00000032855	Pkd1	polycystic kidney disease 1 homolog
13798	NA	13798	ENSMUSG00000058665	En1	engrailed 1
15110	NA	15110	ENSMUSG00000037335	Hand1	heart and neural crest derivatives expressed transcript 1
11789	NA	11789	ENSMUSG00000005871	Apc	adenomatosis polyposis coli
22160	NA	22160	ENSMUSG00000035799	Twist1	twist homolog 1 (Drosophila)
11925	NA	11925	ENSMUSG00000044312	Neurog3	neurogenin 3
18212	NA	18212	ENSMUSG00000055254	Ntrk2	neurotrophic tyrosine kinase, receptor, type 2
14602	NA	14602	ENSMUSG00000004654	Ghrhr	growth hormone releasing hormone receptor
14465	NA	14465	ENSMUSG00000005836	Gata6	GATA binding protein 6
16412	NA	16412	ENSMUSG00000025809	Itgb1	integrin beta 1 (fibronectin receptor beta)
16509	NA	16509	ENSMUSG00000039639	Kcne1	potassium voltage-gated channel, Isk-related subfamily, member 1
20848	NA	20848	ENSMUSG00000004040	Stat3	signal transducer and activator of transcription 3
54352	NA	54352	ENSMUSG00000031737	Irx5	Iroquois related homeobox 5 (Drosophila)
18185	NA	18185	ENSMUSG00000040632	Nrl	neural retina leucine zipper gene
12393	NA	12393	ENSMUSG00000039153	Runx2	runt related transcription factor 2
15228	NA	15228	ENSMUSG00000020950	Foxg1	forkhead box G1
18992	NA	18992	ENSMUSG00000052621	Pou3f2	POU domain, class 3, transcription factor 2
13717	NA	13717	ENSMUSG00000029675	Eln	elastin
20807	NA	20807	ENSMUSG00000015605	Srf	serum response factor
26413	NA	26413	ENSMUSG00000063358	Mapk1	mitogen-activated protein kinase 1
18014	NA	18014	ENSMUSG00000048904	Neurog1	neurogenin 1
17128	NA	17128	ENSMUSG00000024515	Smad4	MAD homolog 4 (Drosophila)
12018	NA	12018	ENSMUSG00000057789	Bak1	BCL2-antagonist/killer 1
22003	NA	22003	ENSMUSG00000032366	Tpm1	tropomyosin 1, alpha
17927	NA	17927	ENSMUSG00000009471	Myod1	myogenic differentiation 1
19225	NA	19225	ENSMUSG00000032487	Ptgs2	prostaglandin-endoperoxide synthase 2
21417	NA	21417	ENSMUSG00000024238	Zeb1	zinc finger E-box binding homeobox 1
12505	NA	12505	ENSMUSG00000005087	Cd44	CD44 antigen
14165	NA	14165	ENSMUSG00000021732	Fgf10	fibroblast growth factor 10
biological process----anatomical structure development----GO:0048856
C=2112;O=200;E=61.15;R=3.27;rawP=4.62e-61;adjP=8.82e-58
19697	NA	19697	ENSMUSG00000024927	Rela	v-rel reticuloendotheliosis viral oncogene homolog A (avian)
17888	NA	17888	ENSMUSG00000040752	Myh6	myosin, heavy polypeptide 6, cardiac muscle, alpha
17127	NA	17127	ENSMUSG00000032402	Smad3	MAD homolog 3 (Drosophila)
18999	NA	18999	ENSMUSG00000024406	Pou5f1	POU domain, class 5, transcription factor 1
17196	NA	17196	ENSMUSG00000041607	Mbp	myelin basic protein
26416	NA	26416	ENSMUSG00000053436	Mapk14	mitogen-activated protein kinase 14
12501	NA	12501	ENSMUSG00000032093	Cd3e	CD3 antigen, epsilon polypeptide
13982	NA	13982	ENSMUSG00000019768	Esr1	estrogen receptor 1 (alpha)
18861	NA	18861	ENSMUSG00000079109	Pms2	postmeiotic segregation increased 2 (S. cerevisiae)
225164	NA	225164	ENSMUSG00000024294	Mib1	mindbomb homolog 1 (Drosophila)
12043	NA	12043	ENSMUSG00000057329	Bcl2	B-cell leukemia/lymphoma 2
15416	NA	15416	ENSMUSG00000056648	Hoxb8	homeo box B8
19374	NA	19374	ENSMUSG00000032864	Rag2	recombination activating gene 2
16001	NA	16001	ENSMUSG00000005533	Igf1r	insulin-like growth factor I receptor
12576	NA	12576	ENSMUSG00000003031	Cdkn1b	cyclin-dependent kinase inhibitor 1B
74754	NA	74754	ENSMUSG00000034926	Dhcr24	24-dehydrocholesterol reductase
20371	NA	20371	ENSMUSG00000039521	Foxp3	forkhead box P3
12159	NA	12159	ENSMUSG00000021835	Bmp4	bone morphogenetic protein 4
21423	NA	21423	ENSMUSG00000020167	Tcf3	transcription factor 3
21803	NA	21803	ENSMUSG00000002603	Tgfb1	transforming growth factor, beta 1
18012	NA	18012	ENSMUSG00000034701	Neurod1	neurogenic differentiation 1
21813	NA	21813	ENSMUSG00000032440	Tgfbr2	transforming growth factor, beta receptor II
17129	NA	17129	ENSMUSG00000021540	Smad5	MAD homolog 5 (Drosophila)
13388	NA	13388	ENSMUSG00000014773	Dll1	delta-like 1 (Drosophila)
57259	NA	57259	ENSMUSG00000048546	Tob2	transducer of ERBB2, 2
18127	NA	18127	ENSMUSG00000028978	Nos3	nitric oxide synthase 3, endothelial cell
71950	NA	71950	ENSMUSG00000012396	Nanog	Nanog homeobox
20683	NA	20683	ENSMUSG00000001280	Sp1	trans-acting transcription factor 1
55948	NA	55948	ENSMUSG00000047281	Sfn	stratifin
12367	NA	12367	ENSMUSG00000031628	Casp3	caspase 3
110805	NA	110805	ENSMUSG00000070990	Foxe1	forkhead box E1
15412	NA	15412	ENSMUSG00000038692	Hoxb4	homeo box B4
17172	NA	17172	ENSMUSG00000020052	Ascl1	achaete-scute complex homolog 1 (Drosophila)
19013	NA	19013	ENSMUSG00000022383	Ppara	peroxisome proliferator activated receptor alpha
14102	NA	14102	ENSMUSG00000024778	Fas	Fas (TNF receptor superfamily member 6)
16842	NA	16842	ENSMUSG00000027985	Lef1	lymphoid enhancer binding factor 1
241035	NA	241035	ENSMUSG00000043760	Pkhd1	polycystic kidney and hepatic disease 1
13162	NA	13162	ENSMUSG00000021609	Slc6a3	solute carrier family 6 (neurotransmitter transporter, dopamine), member 3
18033	NA	18033	ENSMUSG00000028163	Nfkb1	nuclear factor of kappa light polypeptide gene enhancer in B-cells 1, p105
22061	NA	22061	ENSMUSG00000022510	Trp63	transformation related protein 63
19133	NA	19133	ENSMUSG00000023978	Prph2	peripherin 2
12168	NA	12168	ENSMUSG00000067336	Bmpr2	bone morphogenic protein receptor, type II (serine/threonine kinase)
18126	NA	18126	ENSMUSG00000020826	Nos2	nitric oxide synthase 2, inducible
13649	NA	13649	ENSMUSG00000020122	Egfr	epidermal growth factor receptor
14170	NA	14170	ENSMUSG00000031073	Fgf15	fibroblast growth factor 15
14265	NA	14265	ENSMUSG00000000838	Fmr1	fragile X mental retardation syndrome 1 homolog
16870	NA	16870	ENSMUSG00000000247	Lhx2	LIM homeobox protein 2
17339	NA	17339	ENSMUSG00000025389	Mip	major intrinsic protein of eye lens fiber
17131	NA	17131	ENSMUSG00000025880	Smad7	MAD homolog 7 (Drosophila)
12578	NA	12578	ENSMUSG00000044303	Cdkn2a	cyclin-dependent kinase inhibitor 2A
18088	NA	18088	ENSMUSG00000027434	Nkx2-2	NK2 transcription factor related, locus 2 (Drosophila)
20589	NA	20589	ENSMUSG00000024831	Ighmbp2	immunoglobulin mu binding protein 2
56351	NA	56351	ENSMUSG00000071072	Ptges3	prostaglandin E synthase 3 (cytosolic)
14595	NA	14595	ENSMUSG00000028413	B4galt1	UDP-Gal:betaGlcNAc beta 1,4- galactosyltransferase, polypeptide 1
17386	NA	17386	ENSMUSG00000050578	Mmp13	matrix metallopeptidase 13
16776	NA	16776	ENSMUSG00000015647	Lama5	laminin, alpha 5
12558	NA	12558	ENSMUSG00000024304	Cdh2	cadherin 2
13175	NA	13175	ENSMUSG00000027797	Dclk1	doublecortin-like kinase 1
99377	NA	99377	ENSMUSG00000027547	Sall4	sal-like 4 (Drosophila)
15452	NA	15452	ENSMUSG00000025630	Hprt1	hypoxanthine guanine phosphoribosyl transferase 1
21834	NA	21834	ENSMUSG00000021779	Thrb	thyroid hormone receptor beta
12443	NA	12443	ENSMUSG00000070348	Ccnd1	cyclin D1
14103	NA	14103	ENSMUSG00000000817	Fasl	Fas ligand (TNF superfamily, member 6)
16392	NA	16392	ENSMUSG00000042258	Isl1	ISL1 transcription factor, LIM/homeodomain
18109	NA	18109	ENSMUSG00000037169	Mycn	v-myc myelocytomatosis viral related oncogene, neuroblastoma derived (avian)
56484	NA	56484	ENSMUSG00000048756	Foxo3	forkhead box O3
20423	NA	20423	ENSMUSG00000002633	Shh	sonic hedgehog
192119	NA	192119	ENSMUSG00000041415	Dicer1	Dicer1, Dcr-1 homolog (Drosophila)
18053	NA	18053	ENSMUSG00000000120	Ngfr	nerve growth factor receptor (TNFR superfamily, member 16)
117606	NA	117606	ENSMUSG00000022687	Boc	biregional cell adhesion molecule-related/down-regulated by oncogenes (Cdon) binding protein
108655	NA	108655	ENSMUSG00000030067	Foxp1	forkhead box P1
22340	NA	22340	ENSMUSG00000024962	Vegfb	vascular endothelial growth factor B
17258	NA	17258	ENSMUSG00000030557	Mef2a	myocyte enhancer factor 2A
18227	NA	18227	ENSMUSG00000026826	Nr4a2	nuclear receptor subfamily 4, group A, member 2
57810	NA	57810	ENSMUSG00000038119	Cdon	cell adhesion molecule-related/down-regulated by oncogenes
12550	NA	12550	ENSMUSG00000000303	Cdh1	cadherin 1
17869	NA	17869	ENSMUSG00000022346	Myc	myelocytomatosis oncogene
16323	NA	16323	ENSMUSG00000041324	Inhba	inhibin beta-A
19264	NA	19264	ENSMUSG00000026395	Ptprc	protein tyrosine phosphatase, receptor type, C
15111	NA	15111	ENSMUSG00000038193	Hand2	heart and neural crest derivatives expressed transcript 2
22762	NA	22762	ENSMUSG00000022306	Zfpm2	zinc finger protein, multitype 2
17126	NA	17126	ENSMUSG00000024563	Smad2	MAD homolog 2 (Drosophila)
14268	NA	14268	ENSMUSG00000026193	Fn1	fibronectin 1
14013	NA	14013	ENSMUSG00000027684	Mecom	MDS1 and EVI1 complex locus
16002	NA	16002	ENSMUSG00000048583	Igf2	insulin-like growth factor 2
16175	NA	16175	ENSMUSG00000027399	Il1a	interleukin 1 alpha
18997	NA	18997	ENSMUSG00000031688	Pou4f2	POU domain, class 4, transcription factor 2
21926	NA	21926	ENSMUSG00000024401	Tnf	tumor necrosis factor
20613	NA	20613	ENSMUSG00000042821	Snai1	snail homolog 1 (Drosophila)
14182	NA	14182	ENSMUSG00000031565	Fgfr1	fibroblast growth factor receptor 1
14613	NA	14613	ENSMUSG00000057123	Gja5	gap junction membrane channel protein alpha 5
12504	NA	12504	ENSMUSG00000023274	Cd4	CD4 antigen
16449	NA	16449	ENSMUSG00000027276	Jag1	jagged 1
18131	NA	18131	ENSMUSG00000038146	Notch3	Notch gene homolog 3 (Drosophila)
16400	NA	16400	ENSMUSG00000001507	Itga3	integrin alpha 3
18764	NA	18764	ENSMUSG00000034462	Pkd2	polycystic kidney disease 2
16450	NA	16450	ENSMUSG00000002799	Jag2	jagged 2
19645	NA	19645	ENSMUSG00000022105	Rb1	retinoblastoma 1
14751	NA	14751	ENSMUSG00000036427	Gpi1	glucose phosphate isomerase 1
12151	NA	12151	ENSMUSG00000026739	Bmi1	Bmi1 polycomb ring finger oncogene
18213	NA	18213	ENSMUSG00000059146	Ntrk3	neurotrophic tyrosine kinase, receptor, type 3
17863	NA	17863	ENSMUSG00000019982	Myb	myeloblastosis oncogene
26417	NA	26417	ENSMUSG00000063065	Mapk3	mitogen-activated protein kinase 3
12842	NA	12842	ENSMUSG00000001506	Col1a1	collagen, type I, alpha 1
19211	NA	19211	ENSMUSG00000013663	Pten	phosphatase and tensin homolog
13346	NA	13346	ENSMUSG00000026208	Des	desmin
12540	NA	12540	ENSMUSG00000006699	Cdc42	cell division cycle 42 homolog (S. cerevisiae)
11651	NA	11651	ENSMUSG00000001729	Akt1	thymoma viral proto-oncogene 1
17395	NA	17395	ENSMUSG00000017737	Mmp9	matrix metallopeptidase 9
16658	NA	16658	ENSMUSG00000074622	Mafb	v-maf musculoaponeurotic fibrosarcoma oncogene family, protein B (avian)
73181	NA	73181	ENSMUSG00000023411	Nfatc4	nuclear factor of activated T-cells, cytoplasmic, calcineurin-dependent 4
18096	NA	18096	ENSMUSG00000035187	Nkx6-1	NK6 homeobox 1
18128	NA	18128	ENSMUSG00000026923	Notch1	Notch gene homolog 1 (Drosophila)
21412	NA	21412	ENSMUSG00000045680	Tcf21	transcription factor 21
14609	NA	14609	ENSMUSG00000050953	Gja1	gap junction protein, alpha 1
14083	NA	14083	ENSMUSG00000022607	Ptk2	PTK2 protein tyrosine kinase 2
21405	NA	21405	ENSMUSG00000029556	Hnf1a	HNF1 homeobox A
16669	NA	16669	ENSMUSG00000020911	Krt19	keratin 19
16854	NA	16854	ENSMUSG00000050335	Lgals3	lectin, galactose binding, soluble 3
11816	NA	11816	ENSMUSG00000002985	Apoe	apolipoprotein E
14175	NA	14175	ENSMUSG00000050917	Fgf4	fibroblast growth factor 4
16000	NA	16000	ENSMUSG00000020053	Igf1	insulin-like growth factor 1
19411	NA	19411	ENSMUSG00000001288	Rarg	retinoic acid receptor, gamma
20375	NA	20375	ENSMUSG00000002111	Sfpi1	SFFV proviral integration 1
54720	NA	54720	ENSMUSG00000022951	Rcan1	regulator of calcineurin 1
20852	NA	20852	ENSMUSG00000002147	Stat6	signal transducer and activator of transcription 6
15978	NA	15978	ENSMUSG00000055170	Ifng	interferon gamma
18747	NA	18747	ENSMUSG00000005469	Prkaca	protein kinase, cAMP dependent, catalytic, alpha
15234	NA	15234	ENSMUSG00000028864	Hgf	hepatocyte growth factor
18263	NA	18263	ENSMUSG00000011179	Odc1	ornithine decarboxylase, structural 1
17295	NA	17295	ENSMUSG00000009376	Met	met proto-oncogene
16939	NA	16939	ENSMUSG00000043165	Lor	loricrin
319757	NA	319757	ENSMUSG00000001761	Smo	smoothened homolog (Drosophila)
12387	NA	12387	ENSMUSG00000006932	Ctnnb1	catenin (cadherin associated protein), beta 1
18750	NA	18750	ENSMUSG00000050965	Prkca	protein kinase C, alpha
14936	NA	14936	ENSMUSG00000003865	Gys1	glycogen synthase 1, muscle
14451	NA	14451	ENSMUSG00000052957	Gas1	growth arrest specific 1
11477	NA	11477	ENSMUSG00000026836	Acvr1	activin A receptor, type 1
12125	NA	12125	ENSMUSG00000027381	Bcl2l11	BCL2-like 11 (apoptosis facilitator)
12799	NA	12799	ENSMUSG00000006782	Cnp	2',3'-cyclic nucleotide 3' phosphodiesterase
12048	NA	12048	ENSMUSG00000007659	Bcl2l1	BCL2-like 1
21812	NA	21812	ENSMUSG00000007613	Tgfbr1	transforming growth factor, beta receptor I
21345	NA	21345	ENSMUSG00000032085	Tagln	transgelin
12050	NA	12050	ENSMUSG00000022194	Bcl2l2	BCL2-like 2
15376	NA	15376	ENSMUSG00000037025	Foxa2	forkhead box A2
15901	NA	15901	ENSMUSG00000042745	Id1	inhibitor of DNA binding 1
14313	NA	14313	ENSMUSG00000021765	Fst	follistatin
14615	NA	14615	ENSMUSG00000034520	Gjc1	gap junction protein, gamma 1
114249	NA	114249	ENSMUSG00000040998	Npnt	nephronectin
18609	NA	18609	ENSMUSG00000029644	Pdx1	pancreatic and duodenal homeobox 1
22059	NA	22059	ENSMUSG00000059552	Trp53	transformation related protein 53
17132	NA	17132	ENSMUSG00000055435	Maf	avian musculoaponeurotic fibrosarcoma (v-maf) AS42 oncogene homolog
11491	NA	11491	ENSMUSG00000052593	Adam17	a disintegrin and metallopeptidase domain 17
12442	NA	12442	ENSMUSG00000032218	Ccnb2	cyclin B2
15251	NA	15251	ENSMUSG00000021109	Hif1a	hypoxia inducible factor 1, alpha subunit
16468	NA	16468	ENSMUSG00000038518	Jarid2	jumonji, AT rich interactive domain 2
14219	NA	14219	ENSMUSG00000019997	Ctgf	connective tissue growth factor
24136	NA	24136	ENSMUSG00000026872	Zeb2	zinc finger E-box binding homeobox 2
21346	NA	21346	ENSMUSG00000026547	Tagln2	transgelin 2
74202	NA	74202	ENSMUSG00000006219	Fblim1	filamin binding LIM protein 1
74318	NA	74318	ENSMUSG00000059325	Hopx	HOP homeobox
12640	NA	12640	ENSMUSG00000028298	Cga	glycoprotein hormones, alpha subunit
18742	NA	18742	ENSMUSG00000025229	Pitx3	paired-like homeodomain transcription factor 3
20674	NA	20674	ENSMUSG00000074637	Sox2	SRY-box containing gene 2
18858	NA	18858	ENSMUSG00000018217	Pmp22	peripheral myelin protein 22
12977	NA	12977	ENSMUSG00000014599	Csf1	colony stimulating factor 1 (macrophage)
16476	NA	16476	ENSMUSG00000052684	Jun	Jun oncogene
11838	NA	11838	ENSMUSG00000022602	Arc	activity regulated cytoskeletal-associated protein
14254	NA	14254	ENSMUSG00000029648	Flt1	FMS-like tyrosine kinase 1
18763	NA	18763	ENSMUSG00000032855	Pkd1	polycystic kidney disease 1 homolog
13798	NA	13798	ENSMUSG00000058665	En1	engrailed 1
12227	NA	12227	ENSMUSG00000020423	Btg2	B-cell translocation gene 2, anti-proliferative
15110	NA	15110	ENSMUSG00000037335	Hand1	heart and neural crest derivatives expressed transcript 1
11789	NA	11789	ENSMUSG00000005871	Apc	adenomatosis polyposis coli
22160	NA	22160	ENSMUSG00000035799	Twist1	twist homolog 1 (Drosophila)
11925	NA	11925	ENSMUSG00000044312	Neurog3	neurogenin 3
18212	NA	18212	ENSMUSG00000055254	Ntrk2	neurotrophic tyrosine kinase, receptor, type 2
14602	NA	14602	ENSMUSG00000004654	Ghrhr	growth hormone releasing hormone receptor
14465	NA	14465	ENSMUSG00000005836	Gata6	GATA binding protein 6
16412	NA	16412	ENSMUSG00000025809	Itgb1	integrin beta 1 (fibronectin receptor beta)
16509	NA	16509	ENSMUSG00000039639	Kcne1	potassium voltage-gated channel, Isk-related subfamily, member 1
20848	NA	20848	ENSMUSG00000004040	Stat3	signal transducer and activator of transcription 3
54352	NA	54352	ENSMUSG00000031737	Irx5	Iroquois related homeobox 5 (Drosophila)
18185	NA	18185	ENSMUSG00000040632	Nrl	neural retina leucine zipper gene
12393	NA	12393	ENSMUSG00000039153	Runx2	runt related transcription factor 2
15228	NA	15228	ENSMUSG00000020950	Foxg1	forkhead box G1
18992	NA	18992	ENSMUSG00000052621	Pou3f2	POU domain, class 3, transcription factor 2
13717	NA	13717	ENSMUSG00000029675	Eln	elastin
20807	NA	20807	ENSMUSG00000015605	Srf	serum response factor
26413	NA	26413	ENSMUSG00000063358	Mapk1	mitogen-activated protein kinase 1
18014	NA	18014	ENSMUSG00000048904	Neurog1	neurogenin 1
17128	NA	17128	ENSMUSG00000024515	Smad4	MAD homolog 4 (Drosophila)
12018	NA	12018	ENSMUSG00000057789	Bak1	BCL2-antagonist/killer 1
22003	NA	22003	ENSMUSG00000032366	Tpm1	tropomyosin 1, alpha
17927	NA	17927	ENSMUSG00000009471	Myod1	myogenic differentiation 1
19225	NA	19225	ENSMUSG00000032487	Ptgs2	prostaglandin-endoperoxide synthase 2
21417	NA	21417	ENSMUSG00000024238	Zeb1	zinc finger E-box binding homeobox 1
26934	NA	26934	ENSMUSG00000023015	Racgap1	Rac GTPase-activating protein 1
12505	NA	12505	ENSMUSG00000005087	Cd44	CD44 antigen
14165	NA	14165	ENSMUSG00000021732	Fgf10	fibroblast growth factor 10
biological process----developmental process----GO:0032502
C=2670;O=221;E=77.31;R=2.86;rawP=1.60e-58;adjP=3.05e-55
19697	NA	19697	ENSMUSG00000024927	Rela	v-rel reticuloendotheliosis viral oncogene homolog A (avian)
56717	NA	56717	ENSMUSG00000028991	Mtor	mechanistic target of rapamycin (serine/threonine kinase)
17888	NA	17888	ENSMUSG00000040752	Myh6	myosin, heavy polypeptide 6, cardiac muscle, alpha
17127	NA	17127	ENSMUSG00000032402	Smad3	MAD homolog 3 (Drosophila)
18999	NA	18999	ENSMUSG00000024406	Pou5f1	POU domain, class 5, transcription factor 1
17196	NA	17196	ENSMUSG00000041607	Mbp	myelin basic protein
26416	NA	26416	ENSMUSG00000053436	Mapk14	mitogen-activated protein kinase 14
12501	NA	12501	ENSMUSG00000032093	Cd3e	CD3 antigen, epsilon polypeptide
75469	NA	75469	ENSMUSG00000031991	Spata19	spermatogenesis associated 19
13982	NA	13982	ENSMUSG00000019768	Esr1	estrogen receptor 1 (alpha)
18861	NA	18861	ENSMUSG00000079109	Pms2	postmeiotic segregation increased 2 (S. cerevisiae)
225164	NA	225164	ENSMUSG00000024294	Mib1	mindbomb homolog 1 (Drosophila)
20528	NA	20528	ENSMUSG00000018566	Slc2a4	solute carrier family 2 (facilitated glucose transporter), member 4
12043	NA	12043	ENSMUSG00000057329	Bcl2	B-cell leukemia/lymphoma 2
15416	NA	15416	ENSMUSG00000056648	Hoxb8	homeo box B8
73708	NA	73708	ENSMUSG00000046323	Dppa3	developmental pluripotency-associated 3
19374	NA	19374	ENSMUSG00000032864	Rag2	recombination activating gene 2
16001	NA	16001	ENSMUSG00000005533	Igf1r	insulin-like growth factor I receptor
12576	NA	12576	ENSMUSG00000003031	Cdkn1b	cyclin-dependent kinase inhibitor 1B
74754	NA	74754	ENSMUSG00000034926	Dhcr24	24-dehydrocholesterol reductase
20371	NA	20371	ENSMUSG00000039521	Foxp3	forkhead box P3
12159	NA	12159	ENSMUSG00000021835	Bmp4	bone morphogenetic protein 4
21423	NA	21423	ENSMUSG00000020167	Tcf3	transcription factor 3
21803	NA	21803	ENSMUSG00000002603	Tgfb1	transforming growth factor, beta 1
18012	NA	18012	ENSMUSG00000034701	Neurod1	neurogenic differentiation 1
21813	NA	21813	ENSMUSG00000032440	Tgfbr2	transforming growth factor, beta receptor II
17129	NA	17129	ENSMUSG00000021540	Smad5	MAD homolog 5 (Drosophila)
13388	NA	13388	ENSMUSG00000014773	Dll1	delta-like 1 (Drosophila)
57259	NA	57259	ENSMUSG00000048546	Tob2	transducer of ERBB2, 2
18127	NA	18127	ENSMUSG00000028978	Nos3	nitric oxide synthase 3, endothelial cell
71950	NA	71950	ENSMUSG00000012396	Nanog	Nanog homeobox
20683	NA	20683	ENSMUSG00000001280	Sp1	trans-acting transcription factor 1
55948	NA	55948	ENSMUSG00000047281	Sfn	stratifin
12367	NA	12367	ENSMUSG00000031628	Casp3	caspase 3
110805	NA	110805	ENSMUSG00000070990	Foxe1	forkhead box E1
15412	NA	15412	ENSMUSG00000038692	Hoxb4	homeo box B4
17172	NA	17172	ENSMUSG00000020052	Ascl1	achaete-scute complex homolog 1 (Drosophila)
19013	NA	19013	ENSMUSG00000022383	Ppara	peroxisome proliferator activated receptor alpha
14102	NA	14102	ENSMUSG00000024778	Fas	Fas (TNF receptor superfamily member 6)
16842	NA	16842	ENSMUSG00000027985	Lef1	lymphoid enhancer binding factor 1
241035	NA	241035	ENSMUSG00000043760	Pkhd1	polycystic kidney and hepatic disease 1
13162	NA	13162	ENSMUSG00000021609	Slc6a3	solute carrier family 6 (neurotransmitter transporter, dopamine), member 3
18033	NA	18033	ENSMUSG00000028163	Nfkb1	nuclear factor of kappa light polypeptide gene enhancer in B-cells 1, p105
215008	NA	215008	ENSMUSG00000036099	Vezt	vezatin, adherens junctions transmembrane protein
22061	NA	22061	ENSMUSG00000022510	Trp63	transformation related protein 63
19133	NA	19133	ENSMUSG00000023978	Prph2	peripherin 2
12531	NA	12531	ENSMUSG00000027330	Cdc25b	cell division cycle 25 homolog B (S. pombe)
12168	NA	12168	ENSMUSG00000067336	Bmpr2	bone morphogenic protein receptor, type II (serine/threonine kinase)
18126	NA	18126	ENSMUSG00000020826	Nos2	nitric oxide synthase 2, inducible
13649	NA	13649	ENSMUSG00000020122	Egfr	epidermal growth factor receptor
14170	NA	14170	ENSMUSG00000031073	Fgf15	fibroblast growth factor 15
14265	NA	14265	ENSMUSG00000000838	Fmr1	fragile X mental retardation syndrome 1 homolog
16870	NA	16870	ENSMUSG00000000247	Lhx2	LIM homeobox protein 2
17339	NA	17339	ENSMUSG00000025389	Mip	major intrinsic protein of eye lens fiber
17131	NA	17131	ENSMUSG00000025880	Smad7	MAD homolog 7 (Drosophila)
12578	NA	12578	ENSMUSG00000044303	Cdkn2a	cyclin-dependent kinase inhibitor 2A
18088	NA	18088	ENSMUSG00000027434	Nkx2-2	NK2 transcription factor related, locus 2 (Drosophila)
14245	NA	14245	ENSMUSG00000020593	Lpin1	lipin 1
20589	NA	20589	ENSMUSG00000024831	Ighmbp2	immunoglobulin mu binding protein 2
56351	NA	56351	ENSMUSG00000071072	Ptges3	prostaglandin E synthase 3 (cytosolic)
14595	NA	14595	ENSMUSG00000028413	B4galt1	UDP-Gal:betaGlcNAc beta 1,4- galactosyltransferase, polypeptide 1
17386	NA	17386	ENSMUSG00000050578	Mmp13	matrix metallopeptidase 13
16776	NA	16776	ENSMUSG00000015647	Lama5	laminin, alpha 5
12558	NA	12558	ENSMUSG00000024304	Cdh2	cadherin 2
13175	NA	13175	ENSMUSG00000027797	Dclk1	doublecortin-like kinase 1
51788	NA	51788	ENSMUSG00000037894	H2afz	H2A histone family, member Z
99377	NA	99377	ENSMUSG00000027547	Sall4	sal-like 4 (Drosophila)
15452	NA	15452	ENSMUSG00000025630	Hprt1	hypoxanthine guanine phosphoribosyl transferase 1
21834	NA	21834	ENSMUSG00000021779	Thrb	thyroid hormone receptor beta
12443	NA	12443	ENSMUSG00000070348	Ccnd1	cyclin D1
14103	NA	14103	ENSMUSG00000000817	Fasl	Fas ligand (TNF superfamily, member 6)
16392	NA	16392	ENSMUSG00000042258	Isl1	ISL1 transcription factor, LIM/homeodomain
18109	NA	18109	ENSMUSG00000037169	Mycn	v-myc myelocytomatosis viral related oncogene, neuroblastoma derived (avian)
56484	NA	56484	ENSMUSG00000048756	Foxo3	forkhead box O3
20423	NA	20423	ENSMUSG00000002633	Shh	sonic hedgehog
192119	NA	192119	ENSMUSG00000041415	Dicer1	Dicer1, Dcr-1 homolog (Drosophila)
244218	NA	244218	ENSMUSG00000060034	Ctf2	cardiotrophin 2
18053	NA	18053	ENSMUSG00000000120	Ngfr	nerve growth factor receptor (TNFR superfamily, member 16)
117606	NA	117606	ENSMUSG00000022687	Boc	biregional cell adhesion molecule-related/down-regulated by oncogenes (Cdon) binding protein
108655	NA	108655	ENSMUSG00000030067	Foxp1	forkhead box P1
83557	NA	83557	ENSMUSG00000050966	Lin28	lin-28 homolog (C. elegans)
22340	NA	22340	ENSMUSG00000024962	Vegfb	vascular endothelial growth factor B
17258	NA	17258	ENSMUSG00000030557	Mef2a	myocyte enhancer factor 2A
18227	NA	18227	ENSMUSG00000026826	Nr4a2	nuclear receptor subfamily 4, group A, member 2
30948	NA	30948	ENSMUSG00000024381	Bin1	bridging integrator 1
57810	NA	57810	ENSMUSG00000038119	Cdon	cell adhesion molecule-related/down-regulated by oncogenes
12550	NA	12550	ENSMUSG00000000303	Cdh1	cadherin 1
16323	NA	16323	ENSMUSG00000041324	Inhba	inhibin beta-A
17869	NA	17869	ENSMUSG00000022346	Myc	myelocytomatosis oncogene
19264	NA	19264	ENSMUSG00000026395	Ptprc	protein tyrosine phosphatase, receptor type, C
15111	NA	15111	ENSMUSG00000038193	Hand2	heart and neural crest derivatives expressed transcript 2
22762	NA	22762	ENSMUSG00000022306	Zfpm2	zinc finger protein, multitype 2
17126	NA	17126	ENSMUSG00000024563	Smad2	MAD homolog 2 (Drosophila)
14268	NA	14268	ENSMUSG00000026193	Fn1	fibronectin 1
14013	NA	14013	ENSMUSG00000027684	Mecom	MDS1 and EVI1 complex locus
16002	NA	16002	ENSMUSG00000048583	Igf2	insulin-like growth factor 2
16175	NA	16175	ENSMUSG00000027399	Il1a	interleukin 1 alpha
18997	NA	18997	ENSMUSG00000031688	Pou4f2	POU domain, class 4, transcription factor 2
21926	NA	21926	ENSMUSG00000024401	Tnf	tumor necrosis factor
20613	NA	20613	ENSMUSG00000042821	Snai1	snail homolog 1 (Drosophila)
14182	NA	14182	ENSMUSG00000031565	Fgfr1	fibroblast growth factor receptor 1
14613	NA	14613	ENSMUSG00000057123	Gja5	gap junction membrane channel protein alpha 5
12504	NA	12504	ENSMUSG00000023274	Cd4	CD4 antigen
16449	NA	16449	ENSMUSG00000027276	Jag1	jagged 1
18131	NA	18131	ENSMUSG00000038146	Notch3	Notch gene homolog 3 (Drosophila)
16400	NA	16400	ENSMUSG00000001507	Itga3	integrin alpha 3
18764	NA	18764	ENSMUSG00000034462	Pkd2	polycystic kidney disease 2
16450	NA	16450	ENSMUSG00000002799	Jag2	jagged 2
19645	NA	19645	ENSMUSG00000022105	Rb1	retinoblastoma 1
14751	NA	14751	ENSMUSG00000036427	Gpi1	glucose phosphate isomerase 1
12151	NA	12151	ENSMUSG00000026739	Bmi1	Bmi1 polycomb ring finger oncogene
18213	NA	18213	ENSMUSG00000059146	Ntrk3	neurotrophic tyrosine kinase, receptor, type 3
17863	NA	17863	ENSMUSG00000019982	Myb	myeloblastosis oncogene
12703	NA	12703	ENSMUSG00000038037	Socs1	suppressor of cytokine signaling 1
26417	NA	26417	ENSMUSG00000063065	Mapk3	mitogen-activated protein kinase 3
12842	NA	12842	ENSMUSG00000001506	Col1a1	collagen, type I, alpha 1
19211	NA	19211	ENSMUSG00000013663	Pten	phosphatase and tensin homolog
83675	NA	83675	ENSMUSG00000014329	Bicc1	bicaudal C homolog 1 (Drosophila)
13346	NA	13346	ENSMUSG00000026208	Des	desmin
12540	NA	12540	ENSMUSG00000006699	Cdc42	cell division cycle 42 homolog (S. cerevisiae)
11651	NA	11651	ENSMUSG00000001729	Akt1	thymoma viral proto-oncogene 1
17395	NA	17395	ENSMUSG00000017737	Mmp9	matrix metallopeptidase 9
16658	NA	16658	ENSMUSG00000074622	Mafb	v-maf musculoaponeurotic fibrosarcoma oncogene family, protein B (avian)
73181	NA	73181	ENSMUSG00000023411	Nfatc4	nuclear factor of activated T-cells, cytoplasmic, calcineurin-dependent 4
18096	NA	18096	ENSMUSG00000035187	Nkx6-1	NK6 homeobox 1
18128	NA	18128	ENSMUSG00000026923	Notch1	Notch gene homolog 1 (Drosophila)
21412	NA	21412	ENSMUSG00000045680	Tcf21	transcription factor 21
14609	NA	14609	ENSMUSG00000050953	Gja1	gap junction protein, alpha 1
14083	NA	14083	ENSMUSG00000022607	Ptk2	PTK2 protein tyrosine kinase 2
21405	NA	21405	ENSMUSG00000029556	Hnf1a	HNF1 homeobox A
16669	NA	16669	ENSMUSG00000020911	Krt19	keratin 19
16854	NA	16854	ENSMUSG00000050335	Lgals3	lectin, galactose binding, soluble 3
11816	NA	11816	ENSMUSG00000002985	Apoe	apolipoprotein E
14175	NA	14175	ENSMUSG00000050917	Fgf4	fibroblast growth factor 4
16000	NA	16000	ENSMUSG00000020053	Igf1	insulin-like growth factor 1
19411	NA	19411	ENSMUSG00000001288	Rarg	retinoic acid receptor, gamma
20375	NA	20375	ENSMUSG00000002111	Sfpi1	SFFV proviral integration 1
54720	NA	54720	ENSMUSG00000022951	Rcan1	regulator of calcineurin 1
20852	NA	20852	ENSMUSG00000002147	Stat6	signal transducer and activator of transcription 6
13436	NA	13436	ENSMUSG00000027478	Dnmt3b	DNA methyltransferase 3B
15978	NA	15978	ENSMUSG00000055170	Ifng	interferon gamma
18747	NA	18747	ENSMUSG00000005469	Prkaca	protein kinase, cAMP dependent, catalytic, alpha
15234	NA	15234	ENSMUSG00000028864	Hgf	hepatocyte growth factor
18263	NA	18263	ENSMUSG00000011179	Odc1	ornithine decarboxylase, structural 1
17295	NA	17295	ENSMUSG00000009376	Met	met proto-oncogene
16939	NA	16939	ENSMUSG00000043165	Lor	loricrin
319757	NA	319757	ENSMUSG00000001761	Smo	smoothened homolog (Drosophila)
12387	NA	12387	ENSMUSG00000006932	Ctnnb1	catenin (cadherin associated protein), beta 1
18750	NA	18750	ENSMUSG00000050965	Prkca	protein kinase C, alpha
14936	NA	14936	ENSMUSG00000003865	Gys1	glycogen synthase 1, muscle
14451	NA	14451	ENSMUSG00000052957	Gas1	growth arrest specific 1
11477	NA	11477	ENSMUSG00000026836	Acvr1	activin A receptor, type 1
12125	NA	12125	ENSMUSG00000027381	Bcl2l11	BCL2-like 11 (apoptosis facilitator)
12799	NA	12799	ENSMUSG00000006782	Cnp	2',3'-cyclic nucleotide 3' phosphodiesterase
12048	NA	12048	ENSMUSG00000007659	Bcl2l1	BCL2-like 1
21812	NA	21812	ENSMUSG00000007613	Tgfbr1	transforming growth factor, beta receptor I
21345	NA	21345	ENSMUSG00000032085	Tagln	transgelin
12050	NA	12050	ENSMUSG00000022194	Bcl2l2	BCL2-like 2
15376	NA	15376	ENSMUSG00000037025	Foxa2	forkhead box A2
15901	NA	15901	ENSMUSG00000042745	Id1	inhibitor of DNA binding 1
14313	NA	14313	ENSMUSG00000021765	Fst	follistatin
14615	NA	14615	ENSMUSG00000034520	Gjc1	gap junction protein, gamma 1
114249	NA	114249	ENSMUSG00000040998	Npnt	nephronectin
18609	NA	18609	ENSMUSG00000029644	Pdx1	pancreatic and duodenal homeobox 1
22059	NA	22059	ENSMUSG00000059552	Trp53	transformation related protein 53
17132	NA	17132	ENSMUSG00000055435	Maf	avian musculoaponeurotic fibrosarcoma (v-maf) AS42 oncogene homolog
15461	NA	15461	ENSMUSG00000025499	Hras1	Harvey rat sarcoma virus oncogene 1
11491	NA	11491	ENSMUSG00000052593	Adam17	a disintegrin and metallopeptidase domain 17
12442	NA	12442	ENSMUSG00000032218	Ccnb2	cyclin B2
15251	NA	15251	ENSMUSG00000021109	Hif1a	hypoxia inducible factor 1, alpha subunit
16468	NA	16468	ENSMUSG00000038518	Jarid2	jumonji, AT rich interactive domain 2
22227	NA	22227	ENSMUSG00000031710	Ucp1	uncoupling protein 1 (mitochondrial, proton carrier)
14219	NA	14219	ENSMUSG00000019997	Ctgf	connective tissue growth factor
24136	NA	24136	ENSMUSG00000026872	Zeb2	zinc finger E-box binding homeobox 2
21346	NA	21346	ENSMUSG00000026547	Tagln2	transgelin 2
74202	NA	74202	ENSMUSG00000006219	Fblim1	filamin binding LIM protein 1
74318	NA	74318	ENSMUSG00000059325	Hopx	HOP homeobox
12640	NA	12640	ENSMUSG00000028298	Cga	glycoprotein hormones, alpha subunit
18742	NA	18742	ENSMUSG00000025229	Pitx3	paired-like homeodomain transcription factor 3
20674	NA	20674	ENSMUSG00000074637	Sox2	SRY-box containing gene 2
18858	NA	18858	ENSMUSG00000018217	Pmp22	peripheral myelin protein 22
12977	NA	12977	ENSMUSG00000014599	Csf1	colony stimulating factor 1 (macrophage)
16476	NA	16476	ENSMUSG00000052684	Jun	Jun oncogene
11838	NA	11838	ENSMUSG00000022602	Arc	activity regulated cytoskeletal-associated protein
14254	NA	14254	ENSMUSG00000029648	Flt1	FMS-like tyrosine kinase 1
18763	NA	18763	ENSMUSG00000032855	Pkd1	polycystic kidney disease 1 homolog
13798	NA	13798	ENSMUSG00000058665	En1	engrailed 1
12227	NA	12227	ENSMUSG00000020423	Btg2	B-cell translocation gene 2, anti-proliferative
15110	NA	15110	ENSMUSG00000037335	Hand1	heart and neural crest derivatives expressed transcript 1
11789	NA	11789	ENSMUSG00000005871	Apc	adenomatosis polyposis coli
22160	NA	22160	ENSMUSG00000035799	Twist1	twist homolog 1 (Drosophila)
11925	NA	11925	ENSMUSG00000044312	Neurog3	neurogenin 3
18212	NA	18212	ENSMUSG00000055254	Ntrk2	neurotrophic tyrosine kinase, receptor, type 2
14602	NA	14602	ENSMUSG00000004654	Ghrhr	growth hormone releasing hormone receptor
14465	NA	14465	ENSMUSG00000005836	Gata6	GATA binding protein 6
16412	NA	16412	ENSMUSG00000025809	Itgb1	integrin beta 1 (fibronectin receptor beta)
16509	NA	16509	ENSMUSG00000039639	Kcne1	potassium voltage-gated channel, Isk-related subfamily, member 1
20848	NA	20848	ENSMUSG00000004040	Stat3	signal transducer and activator of transcription 3
54352	NA	54352	ENSMUSG00000031737	Irx5	Iroquois related homeobox 5 (Drosophila)
18185	NA	18185	ENSMUSG00000040632	Nrl	neural retina leucine zipper gene
12393	NA	12393	ENSMUSG00000039153	Runx2	runt related transcription factor 2
15228	NA	15228	ENSMUSG00000020950	Foxg1	forkhead box G1
15378	NA	15378	ENSMUSG00000017950	Hnf4a	hepatic nuclear factor 4, alpha
18992	NA	18992	ENSMUSG00000052621	Pou3f2	POU domain, class 3, transcription factor 2
13345	NA	13345	ENSMUSG00000007805	Twist2	twist homolog 2 (Drosophila)
13717	NA	13717	ENSMUSG00000029675	Eln	elastin
20583	NA	20583	ENSMUSG00000022676	Snai2	snail homolog 2 (Drosophila)
20807	NA	20807	ENSMUSG00000015605	Srf	serum response factor
26413	NA	26413	ENSMUSG00000063358	Mapk1	mitogen-activated protein kinase 1
18014	NA	18014	ENSMUSG00000048904	Neurog1	neurogenin 1
268697	NA	268697	ENSMUSG00000041431	Ccnb1	cyclin B1
17128	NA	17128	ENSMUSG00000024515	Smad4	MAD homolog 4 (Drosophila)
12018	NA	12018	ENSMUSG00000057789	Bak1	BCL2-antagonist/killer 1
22003	NA	22003	ENSMUSG00000032366	Tpm1	tropomyosin 1, alpha
17927	NA	17927	ENSMUSG00000009471	Myod1	myogenic differentiation 1
19225	NA	19225	ENSMUSG00000032487	Ptgs2	prostaglandin-endoperoxide synthase 2
21417	NA	21417	ENSMUSG00000024238	Zeb1	zinc finger E-box binding homeobox 1
26934	NA	26934	ENSMUSG00000023015	Racgap1	Rac GTPase-activating protein 1
12505	NA	12505	ENSMUSG00000005087	Cd44	CD44 antigen
15357	NA	15357	ENSMUSG00000021670	Hmgcr	3-hydroxy-3-methylglutaryl-Coenzyme A reductase
14165	NA	14165	ENSMUSG00000021732	Fgf10	fibroblast growth factor 10
biological process----multicellular organismal development----GO:0007275
C=2460;O=210;E=71.23;R=2.95;rawP=5.89e-57;adjP=1.12e-53
19697	NA	19697	ENSMUSG00000024927	Rela	v-rel reticuloendotheliosis viral oncogene homolog A (avian)
17888	NA	17888	ENSMUSG00000040752	Myh6	myosin, heavy polypeptide 6, cardiac muscle, alpha
17127	NA	17127	ENSMUSG00000032402	Smad3	MAD homolog 3 (Drosophila)
18999	NA	18999	ENSMUSG00000024406	Pou5f1	POU domain, class 5, transcription factor 1
17196	NA	17196	ENSMUSG00000041607	Mbp	myelin basic protein
26416	NA	26416	ENSMUSG00000053436	Mapk14	mitogen-activated protein kinase 14
12501	NA	12501	ENSMUSG00000032093	Cd3e	CD3 antigen, epsilon polypeptide
75469	NA	75469	ENSMUSG00000031991	Spata19	spermatogenesis associated 19
13982	NA	13982	ENSMUSG00000019768	Esr1	estrogen receptor 1 (alpha)
18861	NA	18861	ENSMUSG00000079109	Pms2	postmeiotic segregation increased 2 (S. cerevisiae)
225164	NA	225164	ENSMUSG00000024294	Mib1	mindbomb homolog 1 (Drosophila)
12043	NA	12043	ENSMUSG00000057329	Bcl2	B-cell leukemia/lymphoma 2
15416	NA	15416	ENSMUSG00000056648	Hoxb8	homeo box B8
73708	NA	73708	ENSMUSG00000046323	Dppa3	developmental pluripotency-associated 3
19374	NA	19374	ENSMUSG00000032864	Rag2	recombination activating gene 2
16001	NA	16001	ENSMUSG00000005533	Igf1r	insulin-like growth factor I receptor
12576	NA	12576	ENSMUSG00000003031	Cdkn1b	cyclin-dependent kinase inhibitor 1B
74754	NA	74754	ENSMUSG00000034926	Dhcr24	24-dehydrocholesterol reductase
20371	NA	20371	ENSMUSG00000039521	Foxp3	forkhead box P3
12159	NA	12159	ENSMUSG00000021835	Bmp4	bone morphogenetic protein 4
21423	NA	21423	ENSMUSG00000020167	Tcf3	transcription factor 3
21803	NA	21803	ENSMUSG00000002603	Tgfb1	transforming growth factor, beta 1
18012	NA	18012	ENSMUSG00000034701	Neurod1	neurogenic differentiation 1
21813	NA	21813	ENSMUSG00000032440	Tgfbr2	transforming growth factor, beta receptor II
17129	NA	17129	ENSMUSG00000021540	Smad5	MAD homolog 5 (Drosophila)
13388	NA	13388	ENSMUSG00000014773	Dll1	delta-like 1 (Drosophila)
57259	NA	57259	ENSMUSG00000048546	Tob2	transducer of ERBB2, 2
18127	NA	18127	ENSMUSG00000028978	Nos3	nitric oxide synthase 3, endothelial cell
71950	NA	71950	ENSMUSG00000012396	Nanog	Nanog homeobox
20683	NA	20683	ENSMUSG00000001280	Sp1	trans-acting transcription factor 1
55948	NA	55948	ENSMUSG00000047281	Sfn	stratifin
12367	NA	12367	ENSMUSG00000031628	Casp3	caspase 3
110805	NA	110805	ENSMUSG00000070990	Foxe1	forkhead box E1
15412	NA	15412	ENSMUSG00000038692	Hoxb4	homeo box B4
17172	NA	17172	ENSMUSG00000020052	Ascl1	achaete-scute complex homolog 1 (Drosophila)
19013	NA	19013	ENSMUSG00000022383	Ppara	peroxisome proliferator activated receptor alpha
14102	NA	14102	ENSMUSG00000024778	Fas	Fas (TNF receptor superfamily member 6)
16842	NA	16842	ENSMUSG00000027985	Lef1	lymphoid enhancer binding factor 1
241035	NA	241035	ENSMUSG00000043760	Pkhd1	polycystic kidney and hepatic disease 1
13162	NA	13162	ENSMUSG00000021609	Slc6a3	solute carrier family 6 (neurotransmitter transporter, dopamine), member 3
18033	NA	18033	ENSMUSG00000028163	Nfkb1	nuclear factor of kappa light polypeptide gene enhancer in B-cells 1, p105
215008	NA	215008	ENSMUSG00000036099	Vezt	vezatin, adherens junctions transmembrane protein
22061	NA	22061	ENSMUSG00000022510	Trp63	transformation related protein 63
19133	NA	19133	ENSMUSG00000023978	Prph2	peripherin 2
12168	NA	12168	ENSMUSG00000067336	Bmpr2	bone morphogenic protein receptor, type II (serine/threonine kinase)
18126	NA	18126	ENSMUSG00000020826	Nos2	nitric oxide synthase 2, inducible
13649	NA	13649	ENSMUSG00000020122	Egfr	epidermal growth factor receptor
14170	NA	14170	ENSMUSG00000031073	Fgf15	fibroblast growth factor 15
14265	NA	14265	ENSMUSG00000000838	Fmr1	fragile X mental retardation syndrome 1 homolog
16870	NA	16870	ENSMUSG00000000247	Lhx2	LIM homeobox protein 2
17339	NA	17339	ENSMUSG00000025389	Mip	major intrinsic protein of eye lens fiber
17131	NA	17131	ENSMUSG00000025880	Smad7	MAD homolog 7 (Drosophila)
12578	NA	12578	ENSMUSG00000044303	Cdkn2a	cyclin-dependent kinase inhibitor 2A
18088	NA	18088	ENSMUSG00000027434	Nkx2-2	NK2 transcription factor related, locus 2 (Drosophila)
20589	NA	20589	ENSMUSG00000024831	Ighmbp2	immunoglobulin mu binding protein 2
56351	NA	56351	ENSMUSG00000071072	Ptges3	prostaglandin E synthase 3 (cytosolic)
14595	NA	14595	ENSMUSG00000028413	B4galt1	UDP-Gal:betaGlcNAc beta 1,4- galactosyltransferase, polypeptide 1
17386	NA	17386	ENSMUSG00000050578	Mmp13	matrix metallopeptidase 13
16776	NA	16776	ENSMUSG00000015647	Lama5	laminin, alpha 5
12558	NA	12558	ENSMUSG00000024304	Cdh2	cadherin 2
13175	NA	13175	ENSMUSG00000027797	Dclk1	doublecortin-like kinase 1
51788	NA	51788	ENSMUSG00000037894	H2afz	H2A histone family, member Z
99377	NA	99377	ENSMUSG00000027547	Sall4	sal-like 4 (Drosophila)
15452	NA	15452	ENSMUSG00000025630	Hprt1	hypoxanthine guanine phosphoribosyl transferase 1
21834	NA	21834	ENSMUSG00000021779	Thrb	thyroid hormone receptor beta
12443	NA	12443	ENSMUSG00000070348	Ccnd1	cyclin D1
14103	NA	14103	ENSMUSG00000000817	Fasl	Fas ligand (TNF superfamily, member 6)
16392	NA	16392	ENSMUSG00000042258	Isl1	ISL1 transcription factor, LIM/homeodomain
18109	NA	18109	ENSMUSG00000037169	Mycn	v-myc myelocytomatosis viral related oncogene, neuroblastoma derived (avian)
56484	NA	56484	ENSMUSG00000048756	Foxo3	forkhead box O3
20423	NA	20423	ENSMUSG00000002633	Shh	sonic hedgehog
192119	NA	192119	ENSMUSG00000041415	Dicer1	Dicer1, Dcr-1 homolog (Drosophila)
244218	NA	244218	ENSMUSG00000060034	Ctf2	cardiotrophin 2
18053	NA	18053	ENSMUSG00000000120	Ngfr	nerve growth factor receptor (TNFR superfamily, member 16)
117606	NA	117606	ENSMUSG00000022687	Boc	biregional cell adhesion molecule-related/down-regulated by oncogenes (Cdon) binding protein
108655	NA	108655	ENSMUSG00000030067	Foxp1	forkhead box P1
22340	NA	22340	ENSMUSG00000024962	Vegfb	vascular endothelial growth factor B
17258	NA	17258	ENSMUSG00000030557	Mef2a	myocyte enhancer factor 2A
18227	NA	18227	ENSMUSG00000026826	Nr4a2	nuclear receptor subfamily 4, group A, member 2
30948	NA	30948	ENSMUSG00000024381	Bin1	bridging integrator 1
57810	NA	57810	ENSMUSG00000038119	Cdon	cell adhesion molecule-related/down-regulated by oncogenes
12550	NA	12550	ENSMUSG00000000303	Cdh1	cadherin 1
16323	NA	16323	ENSMUSG00000041324	Inhba	inhibin beta-A
17869	NA	17869	ENSMUSG00000022346	Myc	myelocytomatosis oncogene
19264	NA	19264	ENSMUSG00000026395	Ptprc	protein tyrosine phosphatase, receptor type, C
15111	NA	15111	ENSMUSG00000038193	Hand2	heart and neural crest derivatives expressed transcript 2
22762	NA	22762	ENSMUSG00000022306	Zfpm2	zinc finger protein, multitype 2
17126	NA	17126	ENSMUSG00000024563	Smad2	MAD homolog 2 (Drosophila)
14013	NA	14013	ENSMUSG00000027684	Mecom	MDS1 and EVI1 complex locus
16002	NA	16002	ENSMUSG00000048583	Igf2	insulin-like growth factor 2
16175	NA	16175	ENSMUSG00000027399	Il1a	interleukin 1 alpha
18997	NA	18997	ENSMUSG00000031688	Pou4f2	POU domain, class 4, transcription factor 2
21926	NA	21926	ENSMUSG00000024401	Tnf	tumor necrosis factor
20613	NA	20613	ENSMUSG00000042821	Snai1	snail homolog 1 (Drosophila)
14182	NA	14182	ENSMUSG00000031565	Fgfr1	fibroblast growth factor receptor 1
14613	NA	14613	ENSMUSG00000057123	Gja5	gap junction membrane channel protein alpha 5
12504	NA	12504	ENSMUSG00000023274	Cd4	CD4 antigen
16449	NA	16449	ENSMUSG00000027276	Jag1	jagged 1
18131	NA	18131	ENSMUSG00000038146	Notch3	Notch gene homolog 3 (Drosophila)
16400	NA	16400	ENSMUSG00000001507	Itga3	integrin alpha 3
18764	NA	18764	ENSMUSG00000034462	Pkd2	polycystic kidney disease 2
16450	NA	16450	ENSMUSG00000002799	Jag2	jagged 2
19645	NA	19645	ENSMUSG00000022105	Rb1	retinoblastoma 1
14751	NA	14751	ENSMUSG00000036427	Gpi1	glucose phosphate isomerase 1
12151	NA	12151	ENSMUSG00000026739	Bmi1	Bmi1 polycomb ring finger oncogene
18213	NA	18213	ENSMUSG00000059146	Ntrk3	neurotrophic tyrosine kinase, receptor, type 3
17863	NA	17863	ENSMUSG00000019982	Myb	myeloblastosis oncogene
26417	NA	26417	ENSMUSG00000063065	Mapk3	mitogen-activated protein kinase 3
12842	NA	12842	ENSMUSG00000001506	Col1a1	collagen, type I, alpha 1
19211	NA	19211	ENSMUSG00000013663	Pten	phosphatase and tensin homolog
83675	NA	83675	ENSMUSG00000014329	Bicc1	bicaudal C homolog 1 (Drosophila)
13346	NA	13346	ENSMUSG00000026208	Des	desmin
12540	NA	12540	ENSMUSG00000006699	Cdc42	cell division cycle 42 homolog (S. cerevisiae)
11651	NA	11651	ENSMUSG00000001729	Akt1	thymoma viral proto-oncogene 1
17395	NA	17395	ENSMUSG00000017737	Mmp9	matrix metallopeptidase 9
16658	NA	16658	ENSMUSG00000074622	Mafb	v-maf musculoaponeurotic fibrosarcoma oncogene family, protein B (avian)
73181	NA	73181	ENSMUSG00000023411	Nfatc4	nuclear factor of activated T-cells, cytoplasmic, calcineurin-dependent 4
18096	NA	18096	ENSMUSG00000035187	Nkx6-1	NK6 homeobox 1
18128	NA	18128	ENSMUSG00000026923	Notch1	Notch gene homolog 1 (Drosophila)
21412	NA	21412	ENSMUSG00000045680	Tcf21	transcription factor 21
14609	NA	14609	ENSMUSG00000050953	Gja1	gap junction protein, alpha 1
14083	NA	14083	ENSMUSG00000022607	Ptk2	PTK2 protein tyrosine kinase 2
21405	NA	21405	ENSMUSG00000029556	Hnf1a	HNF1 homeobox A
16669	NA	16669	ENSMUSG00000020911	Krt19	keratin 19
16854	NA	16854	ENSMUSG00000050335	Lgals3	lectin, galactose binding, soluble 3
11816	NA	11816	ENSMUSG00000002985	Apoe	apolipoprotein E
14175	NA	14175	ENSMUSG00000050917	Fgf4	fibroblast growth factor 4
16000	NA	16000	ENSMUSG00000020053	Igf1	insulin-like growth factor 1
19411	NA	19411	ENSMUSG00000001288	Rarg	retinoic acid receptor, gamma
20375	NA	20375	ENSMUSG00000002111	Sfpi1	SFFV proviral integration 1
54720	NA	54720	ENSMUSG00000022951	Rcan1	regulator of calcineurin 1
20852	NA	20852	ENSMUSG00000002147	Stat6	signal transducer and activator of transcription 6
13436	NA	13436	ENSMUSG00000027478	Dnmt3b	DNA methyltransferase 3B
15978	NA	15978	ENSMUSG00000055170	Ifng	interferon gamma
18747	NA	18747	ENSMUSG00000005469	Prkaca	protein kinase, cAMP dependent, catalytic, alpha
15234	NA	15234	ENSMUSG00000028864	Hgf	hepatocyte growth factor
18263	NA	18263	ENSMUSG00000011179	Odc1	ornithine decarboxylase, structural 1
17295	NA	17295	ENSMUSG00000009376	Met	met proto-oncogene
16939	NA	16939	ENSMUSG00000043165	Lor	loricrin
319757	NA	319757	ENSMUSG00000001761	Smo	smoothened homolog (Drosophila)
12387	NA	12387	ENSMUSG00000006932	Ctnnb1	catenin (cadherin associated protein), beta 1
18750	NA	18750	ENSMUSG00000050965	Prkca	protein kinase C, alpha
14936	NA	14936	ENSMUSG00000003865	Gys1	glycogen synthase 1, muscle
14451	NA	14451	ENSMUSG00000052957	Gas1	growth arrest specific 1
11477	NA	11477	ENSMUSG00000026836	Acvr1	activin A receptor, type 1
12125	NA	12125	ENSMUSG00000027381	Bcl2l11	BCL2-like 11 (apoptosis facilitator)
12799	NA	12799	ENSMUSG00000006782	Cnp	2',3'-cyclic nucleotide 3' phosphodiesterase
12048	NA	12048	ENSMUSG00000007659	Bcl2l1	BCL2-like 1
21812	NA	21812	ENSMUSG00000007613	Tgfbr1	transforming growth factor, beta receptor I
21345	NA	21345	ENSMUSG00000032085	Tagln	transgelin
12050	NA	12050	ENSMUSG00000022194	Bcl2l2	BCL2-like 2
15376	NA	15376	ENSMUSG00000037025	Foxa2	forkhead box A2
15901	NA	15901	ENSMUSG00000042745	Id1	inhibitor of DNA binding 1
14313	NA	14313	ENSMUSG00000021765	Fst	follistatin
14615	NA	14615	ENSMUSG00000034520	Gjc1	gap junction protein, gamma 1
114249	NA	114249	ENSMUSG00000040998	Npnt	nephronectin
18609	NA	18609	ENSMUSG00000029644	Pdx1	pancreatic and duodenal homeobox 1
22059	NA	22059	ENSMUSG00000059552	Trp53	transformation related protein 53
17132	NA	17132	ENSMUSG00000055435	Maf	avian musculoaponeurotic fibrosarcoma (v-maf) AS42 oncogene homolog
11491	NA	11491	ENSMUSG00000052593	Adam17	a disintegrin and metallopeptidase domain 17
12442	NA	12442	ENSMUSG00000032218	Ccnb2	cyclin B2
15251	NA	15251	ENSMUSG00000021109	Hif1a	hypoxia inducible factor 1, alpha subunit
16468	NA	16468	ENSMUSG00000038518	Jarid2	jumonji, AT rich interactive domain 2
14219	NA	14219	ENSMUSG00000019997	Ctgf	connective tissue growth factor
24136	NA	24136	ENSMUSG00000026872	Zeb2	zinc finger E-box binding homeobox 2
21346	NA	21346	ENSMUSG00000026547	Tagln2	transgelin 2
74318	NA	74318	ENSMUSG00000059325	Hopx	HOP homeobox
12640	NA	12640	ENSMUSG00000028298	Cga	glycoprotein hormones, alpha subunit
18742	NA	18742	ENSMUSG00000025229	Pitx3	paired-like homeodomain transcription factor 3
20674	NA	20674	ENSMUSG00000074637	Sox2	SRY-box containing gene 2
18858	NA	18858	ENSMUSG00000018217	Pmp22	peripheral myelin protein 22
12977	NA	12977	ENSMUSG00000014599	Csf1	colony stimulating factor 1 (macrophage)
16476	NA	16476	ENSMUSG00000052684	Jun	Jun oncogene
11838	NA	11838	ENSMUSG00000022602	Arc	activity regulated cytoskeletal-associated protein
14254	NA	14254	ENSMUSG00000029648	Flt1	FMS-like tyrosine kinase 1
18763	NA	18763	ENSMUSG00000032855	Pkd1	polycystic kidney disease 1 homolog
13798	NA	13798	ENSMUSG00000058665	En1	engrailed 1
12227	NA	12227	ENSMUSG00000020423	Btg2	B-cell translocation gene 2, anti-proliferative
15110	NA	15110	ENSMUSG00000037335	Hand1	heart and neural crest derivatives expressed transcript 1
11789	NA	11789	ENSMUSG00000005871	Apc	adenomatosis polyposis coli
22160	NA	22160	ENSMUSG00000035799	Twist1	twist homolog 1 (Drosophila)
11925	NA	11925	ENSMUSG00000044312	Neurog3	neurogenin 3
18212	NA	18212	ENSMUSG00000055254	Ntrk2	neurotrophic tyrosine kinase, receptor, type 2
14602	NA	14602	ENSMUSG00000004654	Ghrhr	growth hormone releasing hormone receptor
14465	NA	14465	ENSMUSG00000005836	Gata6	GATA binding protein 6
16412	NA	16412	ENSMUSG00000025809	Itgb1	integrin beta 1 (fibronectin receptor beta)
16509	NA	16509	ENSMUSG00000039639	Kcne1	potassium voltage-gated channel, Isk-related subfamily, member 1
20848	NA	20848	ENSMUSG00000004040	Stat3	signal transducer and activator of transcription 3
54352	NA	54352	ENSMUSG00000031737	Irx5	Iroquois related homeobox 5 (Drosophila)
18185	NA	18185	ENSMUSG00000040632	Nrl	neural retina leucine zipper gene
12393	NA	12393	ENSMUSG00000039153	Runx2	runt related transcription factor 2
15228	NA	15228	ENSMUSG00000020950	Foxg1	forkhead box G1
18992	NA	18992	ENSMUSG00000052621	Pou3f2	POU domain, class 3, transcription factor 2
13345	NA	13345	ENSMUSG00000007805	Twist2	twist homolog 2 (Drosophila)
13717	NA	13717	ENSMUSG00000029675	Eln	elastin
20583	NA	20583	ENSMUSG00000022676	Snai2	snail homolog 2 (Drosophila)
20807	NA	20807	ENSMUSG00000015605	Srf	serum response factor
26413	NA	26413	ENSMUSG00000063358	Mapk1	mitogen-activated protein kinase 1
18014	NA	18014	ENSMUSG00000048904	Neurog1	neurogenin 1
268697	NA	268697	ENSMUSG00000041431	Ccnb1	cyclin B1
17128	NA	17128	ENSMUSG00000024515	Smad4	MAD homolog 4 (Drosophila)
12018	NA	12018	ENSMUSG00000057789	Bak1	BCL2-antagonist/killer 1
22003	NA	22003	ENSMUSG00000032366	Tpm1	tropomyosin 1, alpha
17927	NA	17927	ENSMUSG00000009471	Myod1	myogenic differentiation 1
19225	NA	19225	ENSMUSG00000032487	Ptgs2	prostaglandin-endoperoxide synthase 2
21417	NA	21417	ENSMUSG00000024238	Zeb1	zinc finger E-box binding homeobox 1
26934	NA	26934	ENSMUSG00000023015	Racgap1	Rac GTPase-activating protein 1
12505	NA	12505	ENSMUSG00000005087	Cd44	CD44 antigen
15357	NA	15357	ENSMUSG00000021670	Hmgcr	3-hydroxy-3-methylglutaryl-Coenzyme A reductase
14165	NA	14165	ENSMUSG00000021732	Fgf10	fibroblast growth factor 10
biological process----positive regulation of biological process----GO:0048518
C=1264;O=148;E=36.60;R=4.04;rawP=5.85e-54;adjP=1.12e-50
19697	NA	19697	ENSMUSG00000024927	Rela	v-rel reticuloendotheliosis viral oncogene homolog A (avian)
56636	NA	56636	ENSMUSG00000030827	Fgf21	fibroblast growth factor 21
56717	NA	56717	ENSMUSG00000028991	Mtor	mechanistic target of rapamycin (serine/threonine kinase)
17127	NA	17127	ENSMUSG00000032402	Smad3	MAD homolog 3 (Drosophila)
18999	NA	18999	ENSMUSG00000024406	Pou5f1	POU domain, class 5, transcription factor 1
26416	NA	26416	ENSMUSG00000053436	Mapk14	mitogen-activated protein kinase 14
12501	NA	12501	ENSMUSG00000032093	Cd3e	CD3 antigen, epsilon polypeptide
13982	NA	13982	ENSMUSG00000019768	Esr1	estrogen receptor 1 (alpha)
225164	NA	225164	ENSMUSG00000024294	Mib1	mindbomb homolog 1 (Drosophila)
12043	NA	12043	ENSMUSG00000057329	Bcl2	B-cell leukemia/lymphoma 2
19374	NA	19374	ENSMUSG00000032864	Rag2	recombination activating gene 2
16001	NA	16001	ENSMUSG00000005533	Igf1r	insulin-like growth factor I receptor
12576	NA	12576	ENSMUSG00000003031	Cdkn1b	cyclin-dependent kinase inhibitor 1B
20371	NA	20371	ENSMUSG00000039521	Foxp3	forkhead box P3
12159	NA	12159	ENSMUSG00000021835	Bmp4	bone morphogenetic protein 4
21803	NA	21803	ENSMUSG00000002603	Tgfb1	transforming growth factor, beta 1
21423	NA	21423	ENSMUSG00000020167	Tcf3	transcription factor 3
18012	NA	18012	ENSMUSG00000034701	Neurod1	neurogenic differentiation 1
21813	NA	21813	ENSMUSG00000032440	Tgfbr2	transforming growth factor, beta receptor II
17129	NA	17129	ENSMUSG00000021540	Smad5	MAD homolog 5 (Drosophila)
57259	NA	57259	ENSMUSG00000048546	Tob2	transducer of ERBB2, 2
18127	NA	18127	ENSMUSG00000028978	Nos3	nitric oxide synthase 3, endothelial cell
71950	NA	71950	ENSMUSG00000012396	Nanog	Nanog homeobox
20683	NA	20683	ENSMUSG00000001280	Sp1	trans-acting transcription factor 1
55948	NA	55948	ENSMUSG00000047281	Sfn	stratifin
12367	NA	12367	ENSMUSG00000031628	Casp3	caspase 3
17172	NA	17172	ENSMUSG00000020052	Ascl1	achaete-scute complex homolog 1 (Drosophila)
19013	NA	19013	ENSMUSG00000022383	Ppara	peroxisome proliferator activated receptor alpha
14102	NA	14102	ENSMUSG00000024778	Fas	Fas (TNF receptor superfamily member 6)
16842	NA	16842	ENSMUSG00000027985	Lef1	lymphoid enhancer binding factor 1
13162	NA	13162	ENSMUSG00000021609	Slc6a3	solute carrier family 6 (neurotransmitter transporter, dopamine), member 3
18033	NA	18033	ENSMUSG00000028163	Nfkb1	nuclear factor of kappa light polypeptide gene enhancer in B-cells 1, p105
22061	NA	22061	ENSMUSG00000022510	Trp63	transformation related protein 63
12168	NA	12168	ENSMUSG00000067336	Bmpr2	bone morphogenic protein receptor, type II (serine/threonine kinase)
13649	NA	13649	ENSMUSG00000020122	Egfr	epidermal growth factor receptor
14170	NA	14170	ENSMUSG00000031073	Fgf15	fibroblast growth factor 15
12578	NA	12578	ENSMUSG00000044303	Cdkn2a	cyclin-dependent kinase inhibitor 2A
18088	NA	18088	ENSMUSG00000027434	Nkx2-2	NK2 transcription factor related, locus 2 (Drosophila)
23830	NA	23830	ENSMUSG00000026270	Capn10	calpain 10
14595	NA	14595	ENSMUSG00000028413	B4galt1	UDP-Gal:betaGlcNAc beta 1,4- galactosyltransferase, polypeptide 1
99377	NA	99377	ENSMUSG00000027547	Sall4	sal-like 4 (Drosophila)
15452	NA	15452	ENSMUSG00000025630	Hprt1	hypoxanthine guanine phosphoribosyl transferase 1
15370	NA	15370	ENSMUSG00000023034	Nr4a1	nuclear receptor subfamily 4, group A, member 1
11596	NA	11596	ENSMUSG00000015452	Ager	advanced glycosylation end product-specific receptor
21834	NA	21834	ENSMUSG00000021779	Thrb	thyroid hormone receptor beta
14103	NA	14103	ENSMUSG00000000817	Fasl	Fas ligand (TNF superfamily, member 6)
16392	NA	16392	ENSMUSG00000042258	Isl1	ISL1 transcription factor, LIM/homeodomain
17967	NA	17967	ENSMUSG00000039542	Ncam1	neural cell adhesion molecule 1
16396	NA	16396	ENSMUSG00000027598	Itch	itchy, E3 ubiquitin protein ligase
18109	NA	18109	ENSMUSG00000037169	Mycn	v-myc myelocytomatosis viral related oncogene, neuroblastoma derived (avian)
56484	NA	56484	ENSMUSG00000048756	Foxo3	forkhead box O3
20423	NA	20423	ENSMUSG00000002633	Shh	sonic hedgehog
244218	NA	244218	ENSMUSG00000060034	Ctf2	cardiotrophin 2
18053	NA	18053	ENSMUSG00000000120	Ngfr	nerve growth factor receptor (TNFR superfamily, member 16)
117606	NA	117606	ENSMUSG00000022687	Boc	biregional cell adhesion molecule-related/down-regulated by oncogenes (Cdon) binding protein
108655	NA	108655	ENSMUSG00000030067	Foxp1	forkhead box P1
83557	NA	83557	ENSMUSG00000050966	Lin28	lin-28 homolog (C. elegans)
22340	NA	22340	ENSMUSG00000024962	Vegfb	vascular endothelial growth factor B
17258	NA	17258	ENSMUSG00000030557	Mef2a	myocyte enhancer factor 2A
18227	NA	18227	ENSMUSG00000026826	Nr4a2	nuclear receptor subfamily 4, group A, member 2
57810	NA	57810	ENSMUSG00000038119	Cdon	cell adhesion molecule-related/down-regulated by oncogenes
17869	NA	17869	ENSMUSG00000022346	Myc	myelocytomatosis oncogene
16323	NA	16323	ENSMUSG00000041324	Inhba	inhibin beta-A
19264	NA	19264	ENSMUSG00000026395	Ptprc	protein tyrosine phosphatase, receptor type, C
15111	NA	15111	ENSMUSG00000038193	Hand2	heart and neural crest derivatives expressed transcript 2
22762	NA	22762	ENSMUSG00000022306	Zfpm2	zinc finger protein, multitype 2
17126	NA	17126	ENSMUSG00000024563	Smad2	MAD homolog 2 (Drosophila)
14013	NA	14013	ENSMUSG00000027684	Mecom	MDS1 and EVI1 complex locus
16002	NA	16002	ENSMUSG00000048583	Igf2	insulin-like growth factor 2
16175	NA	16175	ENSMUSG00000027399	Il1a	interleukin 1 alpha
18997	NA	18997	ENSMUSG00000031688	Pou4f2	POU domain, class 4, transcription factor 2
21926	NA	21926	ENSMUSG00000024401	Tnf	tumor necrosis factor
14182	NA	14182	ENSMUSG00000031565	Fgfr1	fibroblast growth factor receptor 1
12504	NA	12504	ENSMUSG00000023274	Cd4	CD4 antigen
16449	NA	16449	ENSMUSG00000027276	Jag1	jagged 1
12575	NA	12575	ENSMUSG00000023067	Cdkn1a	cyclin-dependent kinase inhibitor 1A (P21)
12371	NA	12371	ENSMUSG00000028914	Casp9	caspase 9
19645	NA	19645	ENSMUSG00000022105	Rb1	retinoblastoma 1
18213	NA	18213	ENSMUSG00000059146	Ntrk3	neurotrophic tyrosine kinase, receptor, type 3
19211	NA	19211	ENSMUSG00000013663	Pten	phosphatase and tensin homolog
15510	NA	15510	ENSMUSG00000025980	Hspd1	heat shock protein 1 (chaperonin)
12540	NA	12540	ENSMUSG00000006699	Cdc42	cell division cycle 42 homolog (S. cerevisiae)
11651	NA	11651	ENSMUSG00000001729	Akt1	thymoma viral proto-oncogene 1
17395	NA	17395	ENSMUSG00000017737	Mmp9	matrix metallopeptidase 9
16658	NA	16658	ENSMUSG00000074622	Mafb	v-maf musculoaponeurotic fibrosarcoma oncogene family, protein B (avian)
20787	NA	20787	ENSMUSG00000020538	Srebf1	sterol regulatory element binding transcription factor 1
18096	NA	18096	ENSMUSG00000035187	Nkx6-1	NK6 homeobox 1
18128	NA	18128	ENSMUSG00000026923	Notch1	Notch gene homolog 1 (Drosophila)
327987	NA	327987	ENSMUSG00000034297	Med13	mediator complex subunit 13
14609	NA	14609	ENSMUSG00000050953	Gja1	gap junction protein, alpha 1
21412	NA	21412	ENSMUSG00000045680	Tcf21	transcription factor 21
80903	NA	80903	ENSMUSG00000031230	Fgf16	fibroblast growth factor 16
21405	NA	21405	ENSMUSG00000029556	Hnf1a	HNF1 homeobox A
14175	NA	14175	ENSMUSG00000050917	Fgf4	fibroblast growth factor 4
16000	NA	16000	ENSMUSG00000020053	Igf1	insulin-like growth factor 1
19411	NA	19411	ENSMUSG00000001288	Rarg	retinoic acid receptor, gamma
20375	NA	20375	ENSMUSG00000002111	Sfpi1	SFFV proviral integration 1
20852	NA	20852	ENSMUSG00000002147	Stat6	signal transducer and activator of transcription 6
18747	NA	18747	ENSMUSG00000005469	Prkaca	protein kinase, cAMP dependent, catalytic, alpha
15978	NA	15978	ENSMUSG00000055170	Ifng	interferon gamma
17978	NA	17978	ENSMUSG00000005886	Ncoa2	nuclear receptor coactivator 2
18263	NA	18263	ENSMUSG00000011179	Odc1	ornithine decarboxylase, structural 1
319757	NA	319757	ENSMUSG00000001761	Smo	smoothened homolog (Drosophila)
12387	NA	12387	ENSMUSG00000006932	Ctnnb1	catenin (cadherin associated protein), beta 1
18750	NA	18750	ENSMUSG00000050965	Prkca	protein kinase C, alpha
14451	NA	14451	ENSMUSG00000052957	Gas1	growth arrest specific 1
12125	NA	12125	ENSMUSG00000027381	Bcl2l11	BCL2-like 11 (apoptosis facilitator)
12048	NA	12048	ENSMUSG00000007659	Bcl2l1	BCL2-like 1
21812	NA	21812	ENSMUSG00000007613	Tgfbr1	transforming growth factor, beta receptor I
15376	NA	15376	ENSMUSG00000037025	Foxa2	forkhead box A2
58801	NA	58801	ENSMUSG00000024521	Pmaip1	phorbol-12-myristate-13-acetate-induced protein 1
14313	NA	14313	ENSMUSG00000021765	Fst	follistatin
18609	NA	18609	ENSMUSG00000029644	Pdx1	pancreatic and duodenal homeobox 1
22059	NA	22059	ENSMUSG00000059552	Trp53	transformation related protein 53
114249	NA	114249	ENSMUSG00000040998	Npnt	nephronectin
17132	NA	17132	ENSMUSG00000055435	Maf	avian musculoaponeurotic fibrosarcoma (v-maf) AS42 oncogene homolog
20617	NA	20617	ENSMUSG00000025889	Snca	synuclein, alpha
15461	NA	15461	ENSMUSG00000025499	Hras1	Harvey rat sarcoma virus oncogene 1
11491	NA	11491	ENSMUSG00000052593	Adam17	a disintegrin and metallopeptidase domain 17
15251	NA	15251	ENSMUSG00000021109	Hif1a	hypoxia inducible factor 1, alpha subunit
24136	NA	24136	ENSMUSG00000026872	Zeb2	zinc finger E-box binding homeobox 2
74318	NA	74318	ENSMUSG00000059325	Hopx	HOP homeobox
66277	NA	66277	ENSMUSG00000030087	Klf15	Kruppel-like factor 15
20674	NA	20674	ENSMUSG00000074637	Sox2	SRY-box containing gene 2
12977	NA	12977	ENSMUSG00000014599	Csf1	colony stimulating factor 1 (macrophage)
16476	NA	16476	ENSMUSG00000052684	Jun	Jun oncogene
15110	NA	15110	ENSMUSG00000037335	Hand1	heart and neural crest derivatives expressed transcript 1
11789	NA	11789	ENSMUSG00000005871	Apc	adenomatosis polyposis coli
11925	NA	11925	ENSMUSG00000044312	Neurog3	neurogenin 3
14602	NA	14602	ENSMUSG00000004654	Ghrhr	growth hormone releasing hormone receptor
14465	NA	14465	ENSMUSG00000005836	Gata6	GATA binding protein 6
16159	NA	16159	ENSMUSG00000027776	Il12a	interleukin 12a
16412	NA	16412	ENSMUSG00000025809	Itgb1	integrin beta 1 (fibronectin receptor beta)
20848	NA	20848	ENSMUSG00000004040	Stat3	signal transducer and activator of transcription 3
18185	NA	18185	ENSMUSG00000040632	Nrl	neural retina leucine zipper gene
12393	NA	12393	ENSMUSG00000039153	Runx2	runt related transcription factor 2
15228	NA	15228	ENSMUSG00000020950	Foxg1	forkhead box G1
15378	NA	15378	ENSMUSG00000017950	Hnf4a	hepatic nuclear factor 4, alpha
18992	NA	18992	ENSMUSG00000052621	Pou3f2	POU domain, class 3, transcription factor 2
20807	NA	20807	ENSMUSG00000015605	Srf	serum response factor
26413	NA	26413	ENSMUSG00000063358	Mapk1	mitogen-activated protein kinase 1
18014	NA	18014	ENSMUSG00000048904	Neurog1	neurogenin 1
17128	NA	17128	ENSMUSG00000024515	Smad4	MAD homolog 4 (Drosophila)
12018	NA	12018	ENSMUSG00000057789	Bak1	BCL2-antagonist/killer 1
22003	NA	22003	ENSMUSG00000032366	Tpm1	tropomyosin 1, alpha
17927	NA	17927	ENSMUSG00000009471	Myod1	myogenic differentiation 1
21417	NA	21417	ENSMUSG00000024238	Zeb1	zinc finger E-box binding homeobox 1
14165	NA	14165	ENSMUSG00000021732	Fgf10	fibroblast growth factor 10
biological process----positive regulation of cellular process----GO:0048522
C=1116;O=134;E=32.31;R=4.15;rawP=1.78e-49;adjP=3.40e-46
19697	NA	19697	ENSMUSG00000024927	Rela	v-rel reticuloendotheliosis viral oncogene homolog A (avian)
56636	NA	56636	ENSMUSG00000030827	Fgf21	fibroblast growth factor 21
56717	NA	56717	ENSMUSG00000028991	Mtor	mechanistic target of rapamycin (serine/threonine kinase)
17127	NA	17127	ENSMUSG00000032402	Smad3	MAD homolog 3 (Drosophila)
18999	NA	18999	ENSMUSG00000024406	Pou5f1	POU domain, class 5, transcription factor 1
26416	NA	26416	ENSMUSG00000053436	Mapk14	mitogen-activated protein kinase 14
12501	NA	12501	ENSMUSG00000032093	Cd3e	CD3 antigen, epsilon polypeptide
13982	NA	13982	ENSMUSG00000019768	Esr1	estrogen receptor 1 (alpha)
225164	NA	225164	ENSMUSG00000024294	Mib1	mindbomb homolog 1 (Drosophila)
12043	NA	12043	ENSMUSG00000057329	Bcl2	B-cell leukemia/lymphoma 2
16001	NA	16001	ENSMUSG00000005533	Igf1r	insulin-like growth factor I receptor
12576	NA	12576	ENSMUSG00000003031	Cdkn1b	cyclin-dependent kinase inhibitor 1B
20371	NA	20371	ENSMUSG00000039521	Foxp3	forkhead box P3
12159	NA	12159	ENSMUSG00000021835	Bmp4	bone morphogenetic protein 4
21803	NA	21803	ENSMUSG00000002603	Tgfb1	transforming growth factor, beta 1
21423	NA	21423	ENSMUSG00000020167	Tcf3	transcription factor 3
18012	NA	18012	ENSMUSG00000034701	Neurod1	neurogenic differentiation 1
21813	NA	21813	ENSMUSG00000032440	Tgfbr2	transforming growth factor, beta receptor II
17129	NA	17129	ENSMUSG00000021540	Smad5	MAD homolog 5 (Drosophila)
71950	NA	71950	ENSMUSG00000012396	Nanog	Nanog homeobox
20683	NA	20683	ENSMUSG00000001280	Sp1	trans-acting transcription factor 1
55948	NA	55948	ENSMUSG00000047281	Sfn	stratifin
12367	NA	12367	ENSMUSG00000031628	Casp3	caspase 3
17172	NA	17172	ENSMUSG00000020052	Ascl1	achaete-scute complex homolog 1 (Drosophila)
19013	NA	19013	ENSMUSG00000022383	Ppara	peroxisome proliferator activated receptor alpha
14102	NA	14102	ENSMUSG00000024778	Fas	Fas (TNF receptor superfamily member 6)
16842	NA	16842	ENSMUSG00000027985	Lef1	lymphoid enhancer binding factor 1
18033	NA	18033	ENSMUSG00000028163	Nfkb1	nuclear factor of kappa light polypeptide gene enhancer in B-cells 1, p105
22061	NA	22061	ENSMUSG00000022510	Trp63	transformation related protein 63
12168	NA	12168	ENSMUSG00000067336	Bmpr2	bone morphogenic protein receptor, type II (serine/threonine kinase)
13649	NA	13649	ENSMUSG00000020122	Egfr	epidermal growth factor receptor
14170	NA	14170	ENSMUSG00000031073	Fgf15	fibroblast growth factor 15
12578	NA	12578	ENSMUSG00000044303	Cdkn2a	cyclin-dependent kinase inhibitor 2A
18088	NA	18088	ENSMUSG00000027434	Nkx2-2	NK2 transcription factor related, locus 2 (Drosophila)
14595	NA	14595	ENSMUSG00000028413	B4galt1	UDP-Gal:betaGlcNAc beta 1,4- galactosyltransferase, polypeptide 1
99377	NA	99377	ENSMUSG00000027547	Sall4	sal-like 4 (Drosophila)
15452	NA	15452	ENSMUSG00000025630	Hprt1	hypoxanthine guanine phosphoribosyl transferase 1
15370	NA	15370	ENSMUSG00000023034	Nr4a1	nuclear receptor subfamily 4, group A, member 1
21834	NA	21834	ENSMUSG00000021779	Thrb	thyroid hormone receptor beta
14103	NA	14103	ENSMUSG00000000817	Fasl	Fas ligand (TNF superfamily, member 6)
16392	NA	16392	ENSMUSG00000042258	Isl1	ISL1 transcription factor, LIM/homeodomain
17967	NA	17967	ENSMUSG00000039542	Ncam1	neural cell adhesion molecule 1
18109	NA	18109	ENSMUSG00000037169	Mycn	v-myc myelocytomatosis viral related oncogene, neuroblastoma derived (avian)
56484	NA	56484	ENSMUSG00000048756	Foxo3	forkhead box O3
20423	NA	20423	ENSMUSG00000002633	Shh	sonic hedgehog
244218	NA	244218	ENSMUSG00000060034	Ctf2	cardiotrophin 2
18053	NA	18053	ENSMUSG00000000120	Ngfr	nerve growth factor receptor (TNFR superfamily, member 16)
117606	NA	117606	ENSMUSG00000022687	Boc	biregional cell adhesion molecule-related/down-regulated by oncogenes (Cdon) binding protein
108655	NA	108655	ENSMUSG00000030067	Foxp1	forkhead box P1
83557	NA	83557	ENSMUSG00000050966	Lin28	lin-28 homolog (C. elegans)
22340	NA	22340	ENSMUSG00000024962	Vegfb	vascular endothelial growth factor B
17258	NA	17258	ENSMUSG00000030557	Mef2a	myocyte enhancer factor 2A
18227	NA	18227	ENSMUSG00000026826	Nr4a2	nuclear receptor subfamily 4, group A, member 2
57810	NA	57810	ENSMUSG00000038119	Cdon	cell adhesion molecule-related/down-regulated by oncogenes
17869	NA	17869	ENSMUSG00000022346	Myc	myelocytomatosis oncogene
16323	NA	16323	ENSMUSG00000041324	Inhba	inhibin beta-A
19264	NA	19264	ENSMUSG00000026395	Ptprc	protein tyrosine phosphatase, receptor type, C
15111	NA	15111	ENSMUSG00000038193	Hand2	heart and neural crest derivatives expressed transcript 2
22762	NA	22762	ENSMUSG00000022306	Zfpm2	zinc finger protein, multitype 2
17126	NA	17126	ENSMUSG00000024563	Smad2	MAD homolog 2 (Drosophila)
14013	NA	14013	ENSMUSG00000027684	Mecom	MDS1 and EVI1 complex locus
16002	NA	16002	ENSMUSG00000048583	Igf2	insulin-like growth factor 2
16175	NA	16175	ENSMUSG00000027399	Il1a	interleukin 1 alpha
18997	NA	18997	ENSMUSG00000031688	Pou4f2	POU domain, class 4, transcription factor 2
21926	NA	21926	ENSMUSG00000024401	Tnf	tumor necrosis factor
14182	NA	14182	ENSMUSG00000031565	Fgfr1	fibroblast growth factor receptor 1
12504	NA	12504	ENSMUSG00000023274	Cd4	CD4 antigen
16449	NA	16449	ENSMUSG00000027276	Jag1	jagged 1
12575	NA	12575	ENSMUSG00000023067	Cdkn1a	cyclin-dependent kinase inhibitor 1A (P21)
12371	NA	12371	ENSMUSG00000028914	Casp9	caspase 9
19645	NA	19645	ENSMUSG00000022105	Rb1	retinoblastoma 1
18213	NA	18213	ENSMUSG00000059146	Ntrk3	neurotrophic tyrosine kinase, receptor, type 3
19211	NA	19211	ENSMUSG00000013663	Pten	phosphatase and tensin homolog
11651	NA	11651	ENSMUSG00000001729	Akt1	thymoma viral proto-oncogene 1
17395	NA	17395	ENSMUSG00000017737	Mmp9	matrix metallopeptidase 9
16658	NA	16658	ENSMUSG00000074622	Mafb	v-maf musculoaponeurotic fibrosarcoma oncogene family, protein B (avian)
20787	NA	20787	ENSMUSG00000020538	Srebf1	sterol regulatory element binding transcription factor 1
18096	NA	18096	ENSMUSG00000035187	Nkx6-1	NK6 homeobox 1
18128	NA	18128	ENSMUSG00000026923	Notch1	Notch gene homolog 1 (Drosophila)
327987	NA	327987	ENSMUSG00000034297	Med13	mediator complex subunit 13
21412	NA	21412	ENSMUSG00000045680	Tcf21	transcription factor 21
80903	NA	80903	ENSMUSG00000031230	Fgf16	fibroblast growth factor 16
21405	NA	21405	ENSMUSG00000029556	Hnf1a	HNF1 homeobox A
14175	NA	14175	ENSMUSG00000050917	Fgf4	fibroblast growth factor 4
16000	NA	16000	ENSMUSG00000020053	Igf1	insulin-like growth factor 1
19411	NA	19411	ENSMUSG00000001288	Rarg	retinoic acid receptor, gamma
20375	NA	20375	ENSMUSG00000002111	Sfpi1	SFFV proviral integration 1
20852	NA	20852	ENSMUSG00000002147	Stat6	signal transducer and activator of transcription 6
15978	NA	15978	ENSMUSG00000055170	Ifng	interferon gamma
17978	NA	17978	ENSMUSG00000005886	Ncoa2	nuclear receptor coactivator 2
18263	NA	18263	ENSMUSG00000011179	Odc1	ornithine decarboxylase, structural 1
319757	NA	319757	ENSMUSG00000001761	Smo	smoothened homolog (Drosophila)
12387	NA	12387	ENSMUSG00000006932	Ctnnb1	catenin (cadherin associated protein), beta 1
18750	NA	18750	ENSMUSG00000050965	Prkca	protein kinase C, alpha
14451	NA	14451	ENSMUSG00000052957	Gas1	growth arrest specific 1
12125	NA	12125	ENSMUSG00000027381	Bcl2l11	BCL2-like 11 (apoptosis facilitator)
12048	NA	12048	ENSMUSG00000007659	Bcl2l1	BCL2-like 1
21812	NA	21812	ENSMUSG00000007613	Tgfbr1	transforming growth factor, beta receptor I
15376	NA	15376	ENSMUSG00000037025	Foxa2	forkhead box A2
58801	NA	58801	ENSMUSG00000024521	Pmaip1	phorbol-12-myristate-13-acetate-induced protein 1
18609	NA	18609	ENSMUSG00000029644	Pdx1	pancreatic and duodenal homeobox 1
22059	NA	22059	ENSMUSG00000059552	Trp53	transformation related protein 53
114249	NA	114249	ENSMUSG00000040998	Npnt	nephronectin
15461	NA	15461	ENSMUSG00000025499	Hras1	Harvey rat sarcoma virus oncogene 1
20617	NA	20617	ENSMUSG00000025889	Snca	synuclein, alpha
17132	NA	17132	ENSMUSG00000055435	Maf	avian musculoaponeurotic fibrosarcoma (v-maf) AS42 oncogene homolog
11491	NA	11491	ENSMUSG00000052593	Adam17	a disintegrin and metallopeptidase domain 17
15251	NA	15251	ENSMUSG00000021109	Hif1a	hypoxia inducible factor 1, alpha subunit
24136	NA	24136	ENSMUSG00000026872	Zeb2	zinc finger E-box binding homeobox 2
74318	NA	74318	ENSMUSG00000059325	Hopx	HOP homeobox
20674	NA	20674	ENSMUSG00000074637	Sox2	SRY-box containing gene 2
66277	NA	66277	ENSMUSG00000030087	Klf15	Kruppel-like factor 15
12977	NA	12977	ENSMUSG00000014599	Csf1	colony stimulating factor 1 (macrophage)
16476	NA	16476	ENSMUSG00000052684	Jun	Jun oncogene
15110	NA	15110	ENSMUSG00000037335	Hand1	heart and neural crest derivatives expressed transcript 1
11789	NA	11789	ENSMUSG00000005871	Apc	adenomatosis polyposis coli
14602	NA	14602	ENSMUSG00000004654	Ghrhr	growth hormone releasing hormone receptor
11925	NA	11925	ENSMUSG00000044312	Neurog3	neurogenin 3
14465	NA	14465	ENSMUSG00000005836	Gata6	GATA binding protein 6
16159	NA	16159	ENSMUSG00000027776	Il12a	interleukin 12a
16412	NA	16412	ENSMUSG00000025809	Itgb1	integrin beta 1 (fibronectin receptor beta)
20848	NA	20848	ENSMUSG00000004040	Stat3	signal transducer and activator of transcription 3
18185	NA	18185	ENSMUSG00000040632	Nrl	neural retina leucine zipper gene
12393	NA	12393	ENSMUSG00000039153	Runx2	runt related transcription factor 2
15228	NA	15228	ENSMUSG00000020950	Foxg1	forkhead box G1
15378	NA	15378	ENSMUSG00000017950	Hnf4a	hepatic nuclear factor 4, alpha
18992	NA	18992	ENSMUSG00000052621	Pou3f2	POU domain, class 3, transcription factor 2
20807	NA	20807	ENSMUSG00000015605	Srf	serum response factor
18014	NA	18014	ENSMUSG00000048904	Neurog1	neurogenin 1
17128	NA	17128	ENSMUSG00000024515	Smad4	MAD homolog 4 (Drosophila)
12018	NA	12018	ENSMUSG00000057789	Bak1	BCL2-antagonist/killer 1
17927	NA	17927	ENSMUSG00000009471	Myod1	myogenic differentiation 1
21417	NA	21417	ENSMUSG00000024238	Zeb1	zinc finger E-box binding homeobox 1
14165	NA	14165	ENSMUSG00000021732	Fgf10	fibroblast growth factor 10
biological process----anatomical structure morphogenesis----GO:0009653
C=1124;O=129;E=32.55;R=3.96;rawP=3.48e-45;adjP=6.64e-42
19697	NA	19697	ENSMUSG00000024927	Rela	v-rel reticuloendotheliosis viral oncogene homolog A (avian)
12540	NA	12540	ENSMUSG00000006699	Cdc42	cell division cycle 42 homolog (S. cerevisiae)
17888	NA	17888	ENSMUSG00000040752	Myh6	myosin, heavy polypeptide 6, cardiac muscle, alpha
17127	NA	17127	ENSMUSG00000032402	Smad3	MAD homolog 3 (Drosophila)
18999	NA	18999	ENSMUSG00000024406	Pou5f1	POU domain, class 5, transcription factor 1
16658	NA	16658	ENSMUSG00000074622	Mafb	v-maf musculoaponeurotic fibrosarcoma oncogene family, protein B (avian)
26416	NA	26416	ENSMUSG00000053436	Mapk14	mitogen-activated protein kinase 14
13982	NA	13982	ENSMUSG00000019768	Esr1	estrogen receptor 1 (alpha)
225164	NA	225164	ENSMUSG00000024294	Mib1	mindbomb homolog 1 (Drosophila)
18128	NA	18128	ENSMUSG00000026923	Notch1	Notch gene homolog 1 (Drosophila)
12043	NA	12043	ENSMUSG00000057329	Bcl2	B-cell leukemia/lymphoma 2
21412	NA	21412	ENSMUSG00000045680	Tcf21	transcription factor 21
14609	NA	14609	ENSMUSG00000050953	Gja1	gap junction protein, alpha 1
15416	NA	15416	ENSMUSG00000056648	Hoxb8	homeo box B8
14083	NA	14083	ENSMUSG00000022607	Ptk2	PTK2 protein tyrosine kinase 2
21405	NA	21405	ENSMUSG00000029556	Hnf1a	HNF1 homeobox A
16001	NA	16001	ENSMUSG00000005533	Igf1r	insulin-like growth factor I receptor
11816	NA	11816	ENSMUSG00000002985	Apoe	apolipoprotein E
12159	NA	12159	ENSMUSG00000021835	Bmp4	bone morphogenetic protein 4
16000	NA	16000	ENSMUSG00000020053	Igf1	insulin-like growth factor 1
14175	NA	14175	ENSMUSG00000050917	Fgf4	fibroblast growth factor 4
19411	NA	19411	ENSMUSG00000001288	Rarg	retinoic acid receptor, gamma
21803	NA	21803	ENSMUSG00000002603	Tgfb1	transforming growth factor, beta 1
18012	NA	18012	ENSMUSG00000034701	Neurod1	neurogenic differentiation 1
21813	NA	21813	ENSMUSG00000032440	Tgfbr2	transforming growth factor, beta receptor II
17129	NA	17129	ENSMUSG00000021540	Smad5	MAD homolog 5 (Drosophila)
18747	NA	18747	ENSMUSG00000005469	Prkaca	protein kinase, cAMP dependent, catalytic, alpha
13388	NA	13388	ENSMUSG00000014773	Dll1	delta-like 1 (Drosophila)
18127	NA	18127	ENSMUSG00000028978	Nos3	nitric oxide synthase 3, endothelial cell
71950	NA	71950	ENSMUSG00000012396	Nanog	Nanog homeobox
20683	NA	20683	ENSMUSG00000001280	Sp1	trans-acting transcription factor 1
15234	NA	15234	ENSMUSG00000028864	Hgf	hepatocyte growth factor
17295	NA	17295	ENSMUSG00000009376	Met	met proto-oncogene
110805	NA	110805	ENSMUSG00000070990	Foxe1	forkhead box E1
15412	NA	15412	ENSMUSG00000038692	Hoxb4	homeo box B4
319757	NA	319757	ENSMUSG00000001761	Smo	smoothened homolog (Drosophila)
12387	NA	12387	ENSMUSG00000006932	Ctnnb1	catenin (cadherin associated protein), beta 1
14451	NA	14451	ENSMUSG00000052957	Gas1	growth arrest specific 1
11477	NA	11477	ENSMUSG00000026836	Acvr1	activin A receptor, type 1
12125	NA	12125	ENSMUSG00000027381	Bcl2l11	BCL2-like 11 (apoptosis facilitator)
16842	NA	16842	ENSMUSG00000027985	Lef1	lymphoid enhancer binding factor 1
241035	NA	241035	ENSMUSG00000043760	Pkhd1	polycystic kidney and hepatic disease 1
12799	NA	12799	ENSMUSG00000006782	Cnp	2',3'-cyclic nucleotide 3' phosphodiesterase
21812	NA	21812	ENSMUSG00000007613	Tgfbr1	transforming growth factor, beta receptor I
22061	NA	22061	ENSMUSG00000022510	Trp63	transformation related protein 63
12168	NA	12168	ENSMUSG00000067336	Bmpr2	bone morphogenic protein receptor, type II (serine/threonine kinase)
13649	NA	13649	ENSMUSG00000020122	Egfr	epidermal growth factor receptor
15376	NA	15376	ENSMUSG00000037025	Foxa2	forkhead box A2
16870	NA	16870	ENSMUSG00000000247	Lhx2	LIM homeobox protein 2
15901	NA	15901	ENSMUSG00000042745	Id1	inhibitor of DNA binding 1
17131	NA	17131	ENSMUSG00000025880	Smad7	MAD homolog 7 (Drosophila)
12578	NA	12578	ENSMUSG00000044303	Cdkn2a	cyclin-dependent kinase inhibitor 2A
14313	NA	14313	ENSMUSG00000021765	Fst	follistatin
14615	NA	14615	ENSMUSG00000034520	Gjc1	gap junction protein, gamma 1
114249	NA	114249	ENSMUSG00000040998	Npnt	nephronectin
22059	NA	22059	ENSMUSG00000059552	Trp53	transformation related protein 53
18609	NA	18609	ENSMUSG00000029644	Pdx1	pancreatic and duodenal homeobox 1
14595	NA	14595	ENSMUSG00000028413	B4galt1	UDP-Gal:betaGlcNAc beta 1,4- galactosyltransferase, polypeptide 1
16776	NA	16776	ENSMUSG00000015647	Lama5	laminin, alpha 5
12558	NA	12558	ENSMUSG00000024304	Cdh2	cadherin 2
13175	NA	13175	ENSMUSG00000027797	Dclk1	doublecortin-like kinase 1
99377	NA	99377	ENSMUSG00000027547	Sall4	sal-like 4 (Drosophila)
15452	NA	15452	ENSMUSG00000025630	Hprt1	hypoxanthine guanine phosphoribosyl transferase 1
15251	NA	15251	ENSMUSG00000021109	Hif1a	hypoxia inducible factor 1, alpha subunit
21834	NA	21834	ENSMUSG00000021779	Thrb	thyroid hormone receptor beta
14219	NA	14219	ENSMUSG00000019997	Ctgf	connective tissue growth factor
14103	NA	14103	ENSMUSG00000000817	Fasl	Fas ligand (TNF superfamily, member 6)
24136	NA	24136	ENSMUSG00000026872	Zeb2	zinc finger E-box binding homeobox 2
16392	NA	16392	ENSMUSG00000042258	Isl1	ISL1 transcription factor, LIM/homeodomain
74202	NA	74202	ENSMUSG00000006219	Fblim1	filamin binding LIM protein 1
74318	NA	74318	ENSMUSG00000059325	Hopx	HOP homeobox
20674	NA	20674	ENSMUSG00000074637	Sox2	SRY-box containing gene 2
18858	NA	18858	ENSMUSG00000018217	Pmp22	peripheral myelin protein 22
12977	NA	12977	ENSMUSG00000014599	Csf1	colony stimulating factor 1 (macrophage)
20423	NA	20423	ENSMUSG00000002633	Shh	sonic hedgehog
18109	NA	18109	ENSMUSG00000037169	Mycn	v-myc myelocytomatosis viral related oncogene, neuroblastoma derived (avian)
14254	NA	14254	ENSMUSG00000029648	Flt1	FMS-like tyrosine kinase 1
18763	NA	18763	ENSMUSG00000032855	Pkd1	polycystic kidney disease 1 homolog
192119	NA	192119	ENSMUSG00000041415	Dicer1	Dicer1, Dcr-1 homolog (Drosophila)
13798	NA	13798	ENSMUSG00000058665	En1	engrailed 1
18053	NA	18053	ENSMUSG00000000120	Ngfr	nerve growth factor receptor (TNFR superfamily, member 16)
117606	NA	117606	ENSMUSG00000022687	Boc	biregional cell adhesion molecule-related/down-regulated by oncogenes (Cdon) binding protein
15110	NA	15110	ENSMUSG00000037335	Hand1	heart and neural crest derivatives expressed transcript 1
11789	NA	11789	ENSMUSG00000005871	Apc	adenomatosis polyposis coli
22340	NA	22340	ENSMUSG00000024962	Vegfb	vascular endothelial growth factor B
22160	NA	22160	ENSMUSG00000035799	Twist1	twist homolog 1 (Drosophila)
18212	NA	18212	ENSMUSG00000055254	Ntrk2	neurotrophic tyrosine kinase, receptor, type 2
18227	NA	18227	ENSMUSG00000026826	Nr4a2	nuclear receptor subfamily 4, group A, member 2
14465	NA	14465	ENSMUSG00000005836	Gata6	GATA binding protein 6
16412	NA	16412	ENSMUSG00000025809	Itgb1	integrin beta 1 (fibronectin receptor beta)
57810	NA	57810	ENSMUSG00000038119	Cdon	cell adhesion molecule-related/down-regulated by oncogenes
12550	NA	12550	ENSMUSG00000000303	Cdh1	cadherin 1
17869	NA	17869	ENSMUSG00000022346	Myc	myelocytomatosis oncogene
20848	NA	20848	ENSMUSG00000004040	Stat3	signal transducer and activator of transcription 3
15111	NA	15111	ENSMUSG00000038193	Hand2	heart and neural crest derivatives expressed transcript 2
54352	NA	54352	ENSMUSG00000031737	Irx5	Iroquois related homeobox 5 (Drosophila)
18185	NA	18185	ENSMUSG00000040632	Nrl	neural retina leucine zipper gene
22762	NA	22762	ENSMUSG00000022306	Zfpm2	zinc finger protein, multitype 2
17126	NA	17126	ENSMUSG00000024563	Smad2	MAD homolog 2 (Drosophila)
12393	NA	12393	ENSMUSG00000039153	Runx2	runt related transcription factor 2
15228	NA	15228	ENSMUSG00000020950	Foxg1	forkhead box G1
14268	NA	14268	ENSMUSG00000026193	Fn1	fibronectin 1
18992	NA	18992	ENSMUSG00000052621	Pou3f2	POU domain, class 3, transcription factor 2
14013	NA	14013	ENSMUSG00000027684	Mecom	MDS1 and EVI1 complex locus
16002	NA	16002	ENSMUSG00000048583	Igf2	insulin-like growth factor 2
16175	NA	16175	ENSMUSG00000027399	Il1a	interleukin 1 alpha
20807	NA	20807	ENSMUSG00000015605	Srf	serum response factor
26413	NA	26413	ENSMUSG00000063358	Mapk1	mitogen-activated protein kinase 1
18997	NA	18997	ENSMUSG00000031688	Pou4f2	POU domain, class 4, transcription factor 2
20613	NA	20613	ENSMUSG00000042821	Snai1	snail homolog 1 (Drosophila)
21926	NA	21926	ENSMUSG00000024401	Tnf	tumor necrosis factor
18014	NA	18014	ENSMUSG00000048904	Neurog1	neurogenin 1
17128	NA	17128	ENSMUSG00000024515	Smad4	MAD homolog 4 (Drosophila)
14182	NA	14182	ENSMUSG00000031565	Fgfr1	fibroblast growth factor receptor 1
14613	NA	14613	ENSMUSG00000057123	Gja5	gap junction membrane channel protein alpha 5
12018	NA	12018	ENSMUSG00000057789	Bak1	BCL2-antagonist/killer 1
22003	NA	22003	ENSMUSG00000032366	Tpm1	tropomyosin 1, alpha
17927	NA	17927	ENSMUSG00000009471	Myod1	myogenic differentiation 1
16449	NA	16449	ENSMUSG00000027276	Jag1	jagged 1
21417	NA	21417	ENSMUSG00000024238	Zeb1	zinc finger E-box binding homeobox 1
12505	NA	12505	ENSMUSG00000005087	Cd44	CD44 antigen
16450	NA	16450	ENSMUSG00000002799	Jag2	jagged 2
14751	NA	14751	ENSMUSG00000036427	Gpi1	glucose phosphate isomerase 1
12151	NA	12151	ENSMUSG00000026739	Bmi1	Bmi1 polycomb ring finger oncogene
18213	NA	18213	ENSMUSG00000059146	Ntrk3	neurotrophic tyrosine kinase, receptor, type 3
26417	NA	26417	ENSMUSG00000063065	Mapk3	mitogen-activated protein kinase 3
19211	NA	19211	ENSMUSG00000013663	Pten	phosphatase and tensin homolog
12842	NA	12842	ENSMUSG00000001506	Col1a1	collagen, type I, alpha 1
14165	NA	14165	ENSMUSG00000021732	Fgf10	fibroblast growth factor 10
biological process----tissue development----GO:0009888
C=674;O=101;E=19.52;R=5.18;rawP=4.54e-45;adjP=8.67e-42
19697	NA	19697	ENSMUSG00000024927	Rela	v-rel reticuloendotheliosis viral oncogene homolog A (avian)
11651	NA	11651	ENSMUSG00000001729	Akt1	thymoma viral proto-oncogene 1
17888	NA	17888	ENSMUSG00000040752	Myh6	myosin, heavy polypeptide 6, cardiac muscle, alpha
17127	NA	17127	ENSMUSG00000032402	Smad3	MAD homolog 3 (Drosophila)
18999	NA	18999	ENSMUSG00000024406	Pou5f1	POU domain, class 5, transcription factor 1
26416	NA	26416	ENSMUSG00000053436	Mapk14	mitogen-activated protein kinase 14
13982	NA	13982	ENSMUSG00000019768	Esr1	estrogen receptor 1 (alpha)
225164	NA	225164	ENSMUSG00000024294	Mib1	mindbomb homolog 1 (Drosophila)
18128	NA	18128	ENSMUSG00000026923	Notch1	Notch gene homolog 1 (Drosophila)
12043	NA	12043	ENSMUSG00000057329	Bcl2	B-cell leukemia/lymphoma 2
21412	NA	21412	ENSMUSG00000045680	Tcf21	transcription factor 21
14609	NA	14609	ENSMUSG00000050953	Gja1	gap junction protein, alpha 1
21405	NA	21405	ENSMUSG00000029556	Hnf1a	HNF1 homeobox A
16001	NA	16001	ENSMUSG00000005533	Igf1r	insulin-like growth factor I receptor
74754	NA	74754	ENSMUSG00000034926	Dhcr24	24-dehydrocholesterol reductase
12159	NA	12159	ENSMUSG00000021835	Bmp4	bone morphogenetic protein 4
16000	NA	16000	ENSMUSG00000020053	Igf1	insulin-like growth factor 1
14175	NA	14175	ENSMUSG00000050917	Fgf4	fibroblast growth factor 4
19411	NA	19411	ENSMUSG00000001288	Rarg	retinoic acid receptor, gamma
21803	NA	21803	ENSMUSG00000002603	Tgfb1	transforming growth factor, beta 1
54720	NA	54720	ENSMUSG00000022951	Rcan1	regulator of calcineurin 1
18747	NA	18747	ENSMUSG00000005469	Prkaca	protein kinase, cAMP dependent, catalytic, alpha
71950	NA	71950	ENSMUSG00000012396	Nanog	Nanog homeobox
55948	NA	55948	ENSMUSG00000047281	Sfn	stratifin
17295	NA	17295	ENSMUSG00000009376	Met	met proto-oncogene
12367	NA	12367	ENSMUSG00000031628	Casp3	caspase 3
16939	NA	16939	ENSMUSG00000043165	Lor	loricrin
110805	NA	110805	ENSMUSG00000070990	Foxe1	forkhead box E1
15412	NA	15412	ENSMUSG00000038692	Hoxb4	homeo box B4
319757	NA	319757	ENSMUSG00000001761	Smo	smoothened homolog (Drosophila)
12387	NA	12387	ENSMUSG00000006932	Ctnnb1	catenin (cadherin associated protein), beta 1
19013	NA	19013	ENSMUSG00000022383	Ppara	peroxisome proliferator activated receptor alpha
18750	NA	18750	ENSMUSG00000050965	Prkca	protein kinase C, alpha
11477	NA	11477	ENSMUSG00000026836	Acvr1	activin A receptor, type 1
16842	NA	16842	ENSMUSG00000027985	Lef1	lymphoid enhancer binding factor 1
22061	NA	22061	ENSMUSG00000022510	Trp63	transformation related protein 63
12168	NA	12168	ENSMUSG00000067336	Bmpr2	bone morphogenic protein receptor, type II (serine/threonine kinase)
13649	NA	13649	ENSMUSG00000020122	Egfr	epidermal growth factor receptor
14170	NA	14170	ENSMUSG00000031073	Fgf15	fibroblast growth factor 15
15376	NA	15376	ENSMUSG00000037025	Foxa2	forkhead box A2
16870	NA	16870	ENSMUSG00000000247	Lhx2	LIM homeobox protein 2
15901	NA	15901	ENSMUSG00000042745	Id1	inhibitor of DNA binding 1
17131	NA	17131	ENSMUSG00000025880	Smad7	MAD homolog 7 (Drosophila)
12578	NA	12578	ENSMUSG00000044303	Cdkn2a	cyclin-dependent kinase inhibitor 2A
14313	NA	14313	ENSMUSG00000021765	Fst	follistatin
14615	NA	14615	ENSMUSG00000034520	Gjc1	gap junction protein, gamma 1
114249	NA	114249	ENSMUSG00000040998	Npnt	nephronectin
18609	NA	18609	ENSMUSG00000029644	Pdx1	pancreatic and duodenal homeobox 1
56351	NA	56351	ENSMUSG00000071072	Ptges3	prostaglandin E synthase 3 (cytosolic)
17132	NA	17132	ENSMUSG00000055435	Maf	avian musculoaponeurotic fibrosarcoma (v-maf) AS42 oncogene homolog
17386	NA	17386	ENSMUSG00000050578	Mmp13	matrix metallopeptidase 13
14595	NA	14595	ENSMUSG00000028413	B4galt1	UDP-Gal:betaGlcNAc beta 1,4- galactosyltransferase, polypeptide 1
99377	NA	99377	ENSMUSG00000027547	Sall4	sal-like 4 (Drosophila)
16776	NA	16776	ENSMUSG00000015647	Lama5	laminin, alpha 5
15251	NA	15251	ENSMUSG00000021109	Hif1a	hypoxia inducible factor 1, alpha subunit
14219	NA	14219	ENSMUSG00000019997	Ctgf	connective tissue growth factor
12443	NA	12443	ENSMUSG00000070348	Ccnd1	cyclin D1
24136	NA	24136	ENSMUSG00000026872	Zeb2	zinc finger E-box binding homeobox 2
16392	NA	16392	ENSMUSG00000042258	Isl1	ISL1 transcription factor, LIM/homeodomain
74318	NA	74318	ENSMUSG00000059325	Hopx	HOP homeobox
12977	NA	12977	ENSMUSG00000014599	Csf1	colony stimulating factor 1 (macrophage)
20423	NA	20423	ENSMUSG00000002633	Shh	sonic hedgehog
16476	NA	16476	ENSMUSG00000052684	Jun	Jun oncogene
11838	NA	11838	ENSMUSG00000022602	Arc	activity regulated cytoskeletal-associated protein
18763	NA	18763	ENSMUSG00000032855	Pkd1	polycystic kidney disease 1 homolog
192119	NA	192119	ENSMUSG00000041415	Dicer1	Dicer1, Dcr-1 homolog (Drosophila)
18053	NA	18053	ENSMUSG00000000120	Ngfr	nerve growth factor receptor (TNFR superfamily, member 16)
108655	NA	108655	ENSMUSG00000030067	Foxp1	forkhead box P1
117606	NA	117606	ENSMUSG00000022687	Boc	biregional cell adhesion molecule-related/down-regulated by oncogenes (Cdon) binding protein
15110	NA	15110	ENSMUSG00000037335	Hand1	heart and neural crest derivatives expressed transcript 1
11789	NA	11789	ENSMUSG00000005871	Apc	adenomatosis polyposis coli
22160	NA	22160	ENSMUSG00000035799	Twist1	twist homolog 1 (Drosophila)
11925	NA	11925	ENSMUSG00000044312	Neurog3	neurogenin 3
14465	NA	14465	ENSMUSG00000005836	Gata6	GATA binding protein 6
16412	NA	16412	ENSMUSG00000025809	Itgb1	integrin beta 1 (fibronectin receptor beta)
16509	NA	16509	ENSMUSG00000039639	Kcne1	potassium voltage-gated channel, Isk-related subfamily, member 1
57810	NA	57810	ENSMUSG00000038119	Cdon	cell adhesion molecule-related/down-regulated by oncogenes
16323	NA	16323	ENSMUSG00000041324	Inhba	inhibin beta-A
15111	NA	15111	ENSMUSG00000038193	Hand2	heart and neural crest derivatives expressed transcript 2
22762	NA	22762	ENSMUSG00000022306	Zfpm2	zinc finger protein, multitype 2
17126	NA	17126	ENSMUSG00000024563	Smad2	MAD homolog 2 (Drosophila)
12393	NA	12393	ENSMUSG00000039153	Runx2	runt related transcription factor 2
18992	NA	18992	ENSMUSG00000052621	Pou3f2	POU domain, class 3, transcription factor 2
14013	NA	14013	ENSMUSG00000027684	Mecom	MDS1 and EVI1 complex locus
13717	NA	13717	ENSMUSG00000029675	Eln	elastin
20613	NA	20613	ENSMUSG00000042821	Snai1	snail homolog 1 (Drosophila)
21926	NA	21926	ENSMUSG00000024401	Tnf	tumor necrosis factor
17128	NA	17128	ENSMUSG00000024515	Smad4	MAD homolog 4 (Drosophila)
14182	NA	14182	ENSMUSG00000031565	Fgfr1	fibroblast growth factor receptor 1
22003	NA	22003	ENSMUSG00000032366	Tpm1	tropomyosin 1, alpha
17927	NA	17927	ENSMUSG00000009471	Myod1	myogenic differentiation 1
19225	NA	19225	ENSMUSG00000032487	Ptgs2	prostaglandin-endoperoxide synthase 2
16449	NA	16449	ENSMUSG00000027276	Jag1	jagged 1
21417	NA	21417	ENSMUSG00000024238	Zeb1	zinc finger E-box binding homeobox 1
12505	NA	12505	ENSMUSG00000005087	Cd44	CD44 antigen
16450	NA	16450	ENSMUSG00000002799	Jag2	jagged 2
19645	NA	19645	ENSMUSG00000022105	Rb1	retinoblastoma 1
26417	NA	26417	ENSMUSG00000063065	Mapk3	mitogen-activated protein kinase 3
19211	NA	19211	ENSMUSG00000013663	Pten	phosphatase and tensin homolog
12842	NA	12842	ENSMUSG00000001506	Col1a1	collagen, type I, alpha 1
14165	NA	14165	ENSMUSG00000021732	Fgf10	fibroblast growth factor 10
biological process----organ morphogenesis----GO:0009887
C=724;O=99;E=20.96;R=4.72;rawP=1.64e-40;adjP=3.13e-37
19697	NA	19697	ENSMUSG00000024927	Rela	v-rel reticuloendotheliosis viral oncogene homolog A (avian)
17127	NA	17127	ENSMUSG00000032402	Smad3	MAD homolog 3 (Drosophila)
18999	NA	18999	ENSMUSG00000024406	Pou5f1	POU domain, class 5, transcription factor 1
16658	NA	16658	ENSMUSG00000074622	Mafb	v-maf musculoaponeurotic fibrosarcoma oncogene family, protein B (avian)
26416	NA	26416	ENSMUSG00000053436	Mapk14	mitogen-activated protein kinase 14
13982	NA	13982	ENSMUSG00000019768	Esr1	estrogen receptor 1 (alpha)
225164	NA	225164	ENSMUSG00000024294	Mib1	mindbomb homolog 1 (Drosophila)
18128	NA	18128	ENSMUSG00000026923	Notch1	Notch gene homolog 1 (Drosophila)
12043	NA	12043	ENSMUSG00000057329	Bcl2	B-cell leukemia/lymphoma 2
21412	NA	21412	ENSMUSG00000045680	Tcf21	transcription factor 21
14609	NA	14609	ENSMUSG00000050953	Gja1	gap junction protein, alpha 1
15416	NA	15416	ENSMUSG00000056648	Hoxb8	homeo box B8
14083	NA	14083	ENSMUSG00000022607	Ptk2	PTK2 protein tyrosine kinase 2
21405	NA	21405	ENSMUSG00000029556	Hnf1a	HNF1 homeobox A
16001	NA	16001	ENSMUSG00000005533	Igf1r	insulin-like growth factor I receptor
11816	NA	11816	ENSMUSG00000002985	Apoe	apolipoprotein E
12159	NA	12159	ENSMUSG00000021835	Bmp4	bone morphogenetic protein 4
16000	NA	16000	ENSMUSG00000020053	Igf1	insulin-like growth factor 1
14175	NA	14175	ENSMUSG00000050917	Fgf4	fibroblast growth factor 4
19411	NA	19411	ENSMUSG00000001288	Rarg	retinoic acid receptor, gamma
21803	NA	21803	ENSMUSG00000002603	Tgfb1	transforming growth factor, beta 1
18012	NA	18012	ENSMUSG00000034701	Neurod1	neurogenic differentiation 1
21813	NA	21813	ENSMUSG00000032440	Tgfbr2	transforming growth factor, beta receptor II
17129	NA	17129	ENSMUSG00000021540	Smad5	MAD homolog 5 (Drosophila)
18747	NA	18747	ENSMUSG00000005469	Prkaca	protein kinase, cAMP dependent, catalytic, alpha
13388	NA	13388	ENSMUSG00000014773	Dll1	delta-like 1 (Drosophila)
18127	NA	18127	ENSMUSG00000028978	Nos3	nitric oxide synthase 3, endothelial cell
71950	NA	71950	ENSMUSG00000012396	Nanog	Nanog homeobox
20683	NA	20683	ENSMUSG00000001280	Sp1	trans-acting transcription factor 1
110805	NA	110805	ENSMUSG00000070990	Foxe1	forkhead box E1
15412	NA	15412	ENSMUSG00000038692	Hoxb4	homeo box B4
319757	NA	319757	ENSMUSG00000001761	Smo	smoothened homolog (Drosophila)
12387	NA	12387	ENSMUSG00000006932	Ctnnb1	catenin (cadherin associated protein), beta 1
14451	NA	14451	ENSMUSG00000052957	Gas1	growth arrest specific 1
11477	NA	11477	ENSMUSG00000026836	Acvr1	activin A receptor, type 1
12125	NA	12125	ENSMUSG00000027381	Bcl2l11	BCL2-like 11 (apoptosis facilitator)
16842	NA	16842	ENSMUSG00000027985	Lef1	lymphoid enhancer binding factor 1
21812	NA	21812	ENSMUSG00000007613	Tgfbr1	transforming growth factor, beta receptor I
22061	NA	22061	ENSMUSG00000022510	Trp63	transformation related protein 63
12168	NA	12168	ENSMUSG00000067336	Bmpr2	bone morphogenic protein receptor, type II (serine/threonine kinase)
13649	NA	13649	ENSMUSG00000020122	Egfr	epidermal growth factor receptor
15901	NA	15901	ENSMUSG00000042745	Id1	inhibitor of DNA binding 1
17131	NA	17131	ENSMUSG00000025880	Smad7	MAD homolog 7 (Drosophila)
14313	NA	14313	ENSMUSG00000021765	Fst	follistatin
14615	NA	14615	ENSMUSG00000034520	Gjc1	gap junction protein, gamma 1
114249	NA	114249	ENSMUSG00000040998	Npnt	nephronectin
18609	NA	18609	ENSMUSG00000029644	Pdx1	pancreatic and duodenal homeobox 1
14595	NA	14595	ENSMUSG00000028413	B4galt1	UDP-Gal:betaGlcNAc beta 1,4- galactosyltransferase, polypeptide 1
12558	NA	12558	ENSMUSG00000024304	Cdh2	cadherin 2
16776	NA	16776	ENSMUSG00000015647	Lama5	laminin, alpha 5
15251	NA	15251	ENSMUSG00000021109	Hif1a	hypoxia inducible factor 1, alpha subunit
14219	NA	14219	ENSMUSG00000019997	Ctgf	connective tissue growth factor
21834	NA	21834	ENSMUSG00000021779	Thrb	thyroid hormone receptor beta
14103	NA	14103	ENSMUSG00000000817	Fasl	Fas ligand (TNF superfamily, member 6)
24136	NA	24136	ENSMUSG00000026872	Zeb2	zinc finger E-box binding homeobox 2
16392	NA	16392	ENSMUSG00000042258	Isl1	ISL1 transcription factor, LIM/homeodomain
20674	NA	20674	ENSMUSG00000074637	Sox2	SRY-box containing gene 2
12977	NA	12977	ENSMUSG00000014599	Csf1	colony stimulating factor 1 (macrophage)
20423	NA	20423	ENSMUSG00000002633	Shh	sonic hedgehog
14254	NA	14254	ENSMUSG00000029648	Flt1	FMS-like tyrosine kinase 1
18763	NA	18763	ENSMUSG00000032855	Pkd1	polycystic kidney disease 1 homolog
192119	NA	192119	ENSMUSG00000041415	Dicer1	Dicer1, Dcr-1 homolog (Drosophila)
18053	NA	18053	ENSMUSG00000000120	Ngfr	nerve growth factor receptor (TNFR superfamily, member 16)
15110	NA	15110	ENSMUSG00000037335	Hand1	heart and neural crest derivatives expressed transcript 1
11789	NA	11789	ENSMUSG00000005871	Apc	adenomatosis polyposis coli
22340	NA	22340	ENSMUSG00000024962	Vegfb	vascular endothelial growth factor B
22160	NA	22160	ENSMUSG00000035799	Twist1	twist homolog 1 (Drosophila)
18212	NA	18212	ENSMUSG00000055254	Ntrk2	neurotrophic tyrosine kinase, receptor, type 2
14465	NA	14465	ENSMUSG00000005836	Gata6	GATA binding protein 6
17869	NA	17869	ENSMUSG00000022346	Myc	myelocytomatosis oncogene
20848	NA	20848	ENSMUSG00000004040	Stat3	signal transducer and activator of transcription 3
54352	NA	54352	ENSMUSG00000031737	Irx5	Iroquois related homeobox 5 (Drosophila)
15111	NA	15111	ENSMUSG00000038193	Hand2	heart and neural crest derivatives expressed transcript 2
18185	NA	18185	ENSMUSG00000040632	Nrl	neural retina leucine zipper gene
22762	NA	22762	ENSMUSG00000022306	Zfpm2	zinc finger protein, multitype 2
17126	NA	17126	ENSMUSG00000024563	Smad2	MAD homolog 2 (Drosophila)
12393	NA	12393	ENSMUSG00000039153	Runx2	runt related transcription factor 2
15228	NA	15228	ENSMUSG00000020950	Foxg1	forkhead box G1
16175	NA	16175	ENSMUSG00000027399	Il1a	interleukin 1 alpha
16002	NA	16002	ENSMUSG00000048583	Igf2	insulin-like growth factor 2
20807	NA	20807	ENSMUSG00000015605	Srf	serum response factor
26413	NA	26413	ENSMUSG00000063358	Mapk1	mitogen-activated protein kinase 1
18014	NA	18014	ENSMUSG00000048904	Neurog1	neurogenin 1
21926	NA	21926	ENSMUSG00000024401	Tnf	tumor necrosis factor
20613	NA	20613	ENSMUSG00000042821	Snai1	snail homolog 1 (Drosophila)
17128	NA	17128	ENSMUSG00000024515	Smad4	MAD homolog 4 (Drosophila)
14182	NA	14182	ENSMUSG00000031565	Fgfr1	fibroblast growth factor receptor 1
12018	NA	12018	ENSMUSG00000057789	Bak1	BCL2-antagonist/killer 1
22003	NA	22003	ENSMUSG00000032366	Tpm1	tropomyosin 1, alpha
16449	NA	16449	ENSMUSG00000027276	Jag1	jagged 1
21417	NA	21417	ENSMUSG00000024238	Zeb1	zinc finger E-box binding homeobox 1
12505	NA	12505	ENSMUSG00000005087	Cd44	CD44 antigen
16450	NA	16450	ENSMUSG00000002799	Jag2	jagged 2
14751	NA	14751	ENSMUSG00000036427	Gpi1	glucose phosphate isomerase 1
12151	NA	12151	ENSMUSG00000026739	Bmi1	Bmi1 polycomb ring finger oncogene
26417	NA	26417	ENSMUSG00000063065	Mapk3	mitogen-activated protein kinase 3
19211	NA	19211	ENSMUSG00000013663	Pten	phosphatase and tensin homolog
12842	NA	12842	ENSMUSG00000001506	Col1a1	collagen, type I, alpha 1
14165	NA	14165	ENSMUSG00000021732	Fgf10	fibroblast growth factor 10
biological process----regulation of multicellular organismal process----GO:0051239
C=694;O=97;E=20.10;R=4.83;rawP=1.75e-40;adjP=3.34e-37
19697	NA	19697	ENSMUSG00000024927	Rela	v-rel reticuloendotheliosis viral oncogene homolog A (avian)
15510	NA	15510	ENSMUSG00000025980	Hspd1	heat shock protein 1 (chaperonin)
17888	NA	17888	ENSMUSG00000040752	Myh6	myosin, heavy polypeptide 6, cardiac muscle, alpha
17127	NA	17127	ENSMUSG00000032402	Smad3	MAD homolog 3 (Drosophila)
26416	NA	26416	ENSMUSG00000053436	Mapk14	mitogen-activated protein kinase 14
18096	NA	18096	ENSMUSG00000035187	Nkx6-1	NK6 homeobox 1
12501	NA	12501	ENSMUSG00000032093	Cd3e	CD3 antigen, epsilon polypeptide
13982	NA	13982	ENSMUSG00000019768	Esr1	estrogen receptor 1 (alpha)
225164	NA	225164	ENSMUSG00000024294	Mib1	mindbomb homolog 1 (Drosophila)
18128	NA	18128	ENSMUSG00000026923	Notch1	Notch gene homolog 1 (Drosophila)
12043	NA	12043	ENSMUSG00000057329	Bcl2	B-cell leukemia/lymphoma 2
14609	NA	14609	ENSMUSG00000050953	Gja1	gap junction protein, alpha 1
14083	NA	14083	ENSMUSG00000022607	Ptk2	PTK2 protein tyrosine kinase 2
12576	NA	12576	ENSMUSG00000003031	Cdkn1b	cyclin-dependent kinase inhibitor 1B
11816	NA	11816	ENSMUSG00000002985	Apoe	apolipoprotein E
20371	NA	20371	ENSMUSG00000039521	Foxp3	forkhead box P3
12159	NA	12159	ENSMUSG00000021835	Bmp4	bone morphogenetic protein 4
16000	NA	16000	ENSMUSG00000020053	Igf1	insulin-like growth factor 1
21803	NA	21803	ENSMUSG00000002603	Tgfb1	transforming growth factor, beta 1
11539	NA	11539	ENSMUSG00000042429	Adora1	adenosine A1 receptor
20852	NA	20852	ENSMUSG00000002147	Stat6	signal transducer and activator of transcription 6
21813	NA	21813	ENSMUSG00000032440	Tgfbr2	transforming growth factor, beta receptor II
17129	NA	17129	ENSMUSG00000021540	Smad5	MAD homolog 5 (Drosophila)
15978	NA	15978	ENSMUSG00000055170	Ifng	interferon gamma
18747	NA	18747	ENSMUSG00000005469	Prkaca	protein kinase, cAMP dependent, catalytic, alpha
12322	NA	12322	ENSMUSG00000024617	Camk2a	calcium/calmodulin-dependent protein kinase II alpha
13388	NA	13388	ENSMUSG00000014773	Dll1	delta-like 1 (Drosophila)
57259	NA	57259	ENSMUSG00000048546	Tob2	transducer of ERBB2, 2
18127	NA	18127	ENSMUSG00000028978	Nos3	nitric oxide synthase 3, endothelial cell
71950	NA	71950	ENSMUSG00000012396	Nanog	Nanog homeobox
15234	NA	15234	ENSMUSG00000028864	Hgf	hepatocyte growth factor
17295	NA	17295	ENSMUSG00000009376	Met	met proto-oncogene
109624	NA	109624	ENSMUSG00000029761	Cald1	caldesmon 1
17172	NA	17172	ENSMUSG00000020052	Ascl1	achaete-scute complex homolog 1 (Drosophila)
319757	NA	319757	ENSMUSG00000001761	Smo	smoothened homolog (Drosophila)
12387	NA	12387	ENSMUSG00000006932	Ctnnb1	catenin (cadherin associated protein), beta 1
18750	NA	18750	ENSMUSG00000050965	Prkca	protein kinase C, alpha
14102	NA	14102	ENSMUSG00000024778	Fas	Fas (TNF receptor superfamily member 6)
16621	NA	16621	ENSMUSG00000031640	Klkb1	kallikrein B, plasma 1
16842	NA	16842	ENSMUSG00000027985	Lef1	lymphoid enhancer binding factor 1
13162	NA	13162	ENSMUSG00000021609	Slc6a3	solute carrier family 6 (neurotransmitter transporter, dopamine), member 3
18033	NA	18033	ENSMUSG00000028163	Nfkb1	nuclear factor of kappa light polypeptide gene enhancer in B-cells 1, p105
22061	NA	22061	ENSMUSG00000022510	Trp63	transformation related protein 63
15376	NA	15376	ENSMUSG00000037025	Foxa2	forkhead box A2
15901	NA	15901	ENSMUSG00000042745	Id1	inhibitor of DNA binding 1
17131	NA	17131	ENSMUSG00000025880	Smad7	MAD homolog 7 (Drosophila)
12578	NA	12578	ENSMUSG00000044303	Cdkn2a	cyclin-dependent kinase inhibitor 2A
18088	NA	18088	ENSMUSG00000027434	Nkx2-2	NK2 transcription factor related, locus 2 (Drosophila)
12877	NA	12877	ENSMUSG00000025586	Cpeb1	cytoplasmic polyadenylation element binding protein 1
14313	NA	14313	ENSMUSG00000021765	Fst	follistatin
22059	NA	22059	ENSMUSG00000059552	Trp53	transformation related protein 53
17132	NA	17132	ENSMUSG00000055435	Maf	avian musculoaponeurotic fibrosarcoma (v-maf) AS42 oncogene homolog
20617	NA	20617	ENSMUSG00000025889	Snca	synuclein, alpha
15461	NA	15461	ENSMUSG00000025499	Hras1	Harvey rat sarcoma virus oncogene 1
14595	NA	14595	ENSMUSG00000028413	B4galt1	UDP-Gal:betaGlcNAc beta 1,4- galactosyltransferase, polypeptide 1
21924	NA	21924	ENSMUSG00000021909	Tnnc1	troponin C, cardiac/slow skeletal
16776	NA	16776	ENSMUSG00000015647	Lama5	laminin, alpha 5
15251	NA	15251	ENSMUSG00000021109	Hif1a	hypoxia inducible factor 1, alpha subunit
21834	NA	21834	ENSMUSG00000021779	Thrb	thyroid hormone receptor beta
12443	NA	12443	ENSMUSG00000070348	Ccnd1	cyclin D1
16392	NA	16392	ENSMUSG00000042258	Isl1	ISL1 transcription factor, LIM/homeodomain
74318	NA	74318	ENSMUSG00000059325	Hopx	HOP homeobox
20674	NA	20674	ENSMUSG00000074637	Sox2	SRY-box containing gene 2
12977	NA	12977	ENSMUSG00000014599	Csf1	colony stimulating factor 1 (macrophage)
20423	NA	20423	ENSMUSG00000002633	Shh	sonic hedgehog
56484	NA	56484	ENSMUSG00000048756	Foxo3	forkhead box O3
18053	NA	18053	ENSMUSG00000000120	Ngfr	nerve growth factor receptor (TNFR superfamily, member 16)
117606	NA	117606	ENSMUSG00000022687	Boc	biregional cell adhesion molecule-related/down-regulated by oncogenes (Cdon) binding protein
11789	NA	11789	ENSMUSG00000005871	Apc	adenomatosis polyposis coli
22160	NA	22160	ENSMUSG00000035799	Twist1	twist homolog 1 (Drosophila)
14602	NA	14602	ENSMUSG00000004654	Ghrhr	growth hormone releasing hormone receptor
18227	NA	18227	ENSMUSG00000026826	Nr4a2	nuclear receptor subfamily 4, group A, member 2
14465	NA	14465	ENSMUSG00000005836	Gata6	GATA binding protein 6
57810	NA	57810	ENSMUSG00000038119	Cdon	cell adhesion molecule-related/down-regulated by oncogenes
12550	NA	12550	ENSMUSG00000000303	Cdh1	cadherin 1
16323	NA	16323	ENSMUSG00000041324	Inhba	inhibin beta-A
19264	NA	19264	ENSMUSG00000026395	Ptprc	protein tyrosine phosphatase, receptor type, C
20848	NA	20848	ENSMUSG00000004040	Stat3	signal transducer and activator of transcription 3
54352	NA	54352	ENSMUSG00000031737	Irx5	Iroquois related homeobox 5 (Drosophila)
14678	NA	14678	ENSMUSG00000032562	Gnai2	guanine nucleotide binding protein (G protein), alpha inhibiting 2
17126	NA	17126	ENSMUSG00000024563	Smad2	MAD homolog 2 (Drosophila)
12393	NA	12393	ENSMUSG00000039153	Runx2	runt related transcription factor 2
15228	NA	15228	ENSMUSG00000020950	Foxg1	forkhead box G1
18992	NA	18992	ENSMUSG00000052621	Pou3f2	POU domain, class 3, transcription factor 2
14681	NA	14681	ENSMUSG00000031748	Gnao1	guanine nucleotide binding protein, alpha O
16175	NA	16175	ENSMUSG00000027399	Il1a	interleukin 1 alpha
21926	NA	21926	ENSMUSG00000024401	Tnf	tumor necrosis factor
17128	NA	17128	ENSMUSG00000024515	Smad4	MAD homolog 4 (Drosophila)
14182	NA	14182	ENSMUSG00000031565	Fgfr1	fibroblast growth factor receptor 1
22003	NA	22003	ENSMUSG00000032366	Tpm1	tropomyosin 1, alpha
17927	NA	17927	ENSMUSG00000009471	Myod1	myogenic differentiation 1
18131	NA	18131	ENSMUSG00000038146	Notch3	Notch gene homolog 3 (Drosophila)
16449	NA	16449	ENSMUSG00000027276	Jag1	jagged 1
21417	NA	21417	ENSMUSG00000024238	Zeb1	zinc finger E-box binding homeobox 1
19645	NA	19645	ENSMUSG00000022105	Rb1	retinoblastoma 1
18213	NA	18213	ENSMUSG00000059146	Ntrk3	neurotrophic tyrosine kinase, receptor, type 3
14165	NA	14165	ENSMUSG00000021732	Fgf10	fibroblast growth factor 10
biological process----cellular developmental process----GO:0048869
C=1623;O=147;E=47.00;R=3.13;rawP=1.50e-39;adjP=2.86e-36
56717	NA	56717	ENSMUSG00000028991	Mtor	mechanistic target of rapamycin (serine/threonine kinase)
17888	NA	17888	ENSMUSG00000040752	Myh6	myosin, heavy polypeptide 6, cardiac muscle, alpha
17127	NA	17127	ENSMUSG00000032402	Smad3	MAD homolog 3 (Drosophila)
18999	NA	18999	ENSMUSG00000024406	Pou5f1	POU domain, class 5, transcription factor 1
26416	NA	26416	ENSMUSG00000053436	Mapk14	mitogen-activated protein kinase 14
12501	NA	12501	ENSMUSG00000032093	Cd3e	CD3 antigen, epsilon polypeptide
75469	NA	75469	ENSMUSG00000031991	Spata19	spermatogenesis associated 19
13982	NA	13982	ENSMUSG00000019768	Esr1	estrogen receptor 1 (alpha)
225164	NA	225164	ENSMUSG00000024294	Mib1	mindbomb homolog 1 (Drosophila)
20528	NA	20528	ENSMUSG00000018566	Slc2a4	solute carrier family 2 (facilitated glucose transporter), member 4
12043	NA	12043	ENSMUSG00000057329	Bcl2	B-cell leukemia/lymphoma 2
19374	NA	19374	ENSMUSG00000032864	Rag2	recombination activating gene 2
20371	NA	20371	ENSMUSG00000039521	Foxp3	forkhead box P3
12159	NA	12159	ENSMUSG00000021835	Bmp4	bone morphogenetic protein 4
21803	NA	21803	ENSMUSG00000002603	Tgfb1	transforming growth factor, beta 1
18012	NA	18012	ENSMUSG00000034701	Neurod1	neurogenic differentiation 1
21813	NA	21813	ENSMUSG00000032440	Tgfbr2	transforming growth factor, beta receptor II
17129	NA	17129	ENSMUSG00000021540	Smad5	MAD homolog 5 (Drosophila)
13388	NA	13388	ENSMUSG00000014773	Dll1	delta-like 1 (Drosophila)
57259	NA	57259	ENSMUSG00000048546	Tob2	transducer of ERBB2, 2
71950	NA	71950	ENSMUSG00000012396	Nanog	Nanog homeobox
20683	NA	20683	ENSMUSG00000001280	Sp1	trans-acting transcription factor 1
55948	NA	55948	ENSMUSG00000047281	Sfn	stratifin
12367	NA	12367	ENSMUSG00000031628	Casp3	caspase 3
17172	NA	17172	ENSMUSG00000020052	Ascl1	achaete-scute complex homolog 1 (Drosophila)
14102	NA	14102	ENSMUSG00000024778	Fas	Fas (TNF receptor superfamily member 6)
16842	NA	16842	ENSMUSG00000027985	Lef1	lymphoid enhancer binding factor 1
241035	NA	241035	ENSMUSG00000043760	Pkhd1	polycystic kidney and hepatic disease 1
22061	NA	22061	ENSMUSG00000022510	Trp63	transformation related protein 63
12531	NA	12531	ENSMUSG00000027330	Cdc25b	cell division cycle 25 homolog B (S. pombe)
13649	NA	13649	ENSMUSG00000020122	Egfr	epidermal growth factor receptor
14170	NA	14170	ENSMUSG00000031073	Fgf15	fibroblast growth factor 15
16870	NA	16870	ENSMUSG00000000247	Lhx2	LIM homeobox protein 2
12578	NA	12578	ENSMUSG00000044303	Cdkn2a	cyclin-dependent kinase inhibitor 2A
14245	NA	14245	ENSMUSG00000020593	Lpin1	lipin 1
18088	NA	18088	ENSMUSG00000027434	Nkx2-2	NK2 transcription factor related, locus 2 (Drosophila)
20589	NA	20589	ENSMUSG00000024831	Ighmbp2	immunoglobulin mu binding protein 2
14595	NA	14595	ENSMUSG00000028413	B4galt1	UDP-Gal:betaGlcNAc beta 1,4- galactosyltransferase, polypeptide 1
16776	NA	16776	ENSMUSG00000015647	Lama5	laminin, alpha 5
13175	NA	13175	ENSMUSG00000027797	Dclk1	doublecortin-like kinase 1
15452	NA	15452	ENSMUSG00000025630	Hprt1	hypoxanthine guanine phosphoribosyl transferase 1
12443	NA	12443	ENSMUSG00000070348	Ccnd1	cyclin D1
14103	NA	14103	ENSMUSG00000000817	Fasl	Fas ligand (TNF superfamily, member 6)
16392	NA	16392	ENSMUSG00000042258	Isl1	ISL1 transcription factor, LIM/homeodomain
56484	NA	56484	ENSMUSG00000048756	Foxo3	forkhead box O3
20423	NA	20423	ENSMUSG00000002633	Shh	sonic hedgehog
192119	NA	192119	ENSMUSG00000041415	Dicer1	Dicer1, Dcr-1 homolog (Drosophila)
18053	NA	18053	ENSMUSG00000000120	Ngfr	nerve growth factor receptor (TNFR superfamily, member 16)
117606	NA	117606	ENSMUSG00000022687	Boc	biregional cell adhesion molecule-related/down-regulated by oncogenes (Cdon) binding protein
108655	NA	108655	ENSMUSG00000030067	Foxp1	forkhead box P1
83557	NA	83557	ENSMUSG00000050966	Lin28	lin-28 homolog (C. elegans)
22340	NA	22340	ENSMUSG00000024962	Vegfb	vascular endothelial growth factor B
17258	NA	17258	ENSMUSG00000030557	Mef2a	myocyte enhancer factor 2A
18227	NA	18227	ENSMUSG00000026826	Nr4a2	nuclear receptor subfamily 4, group A, member 2
30948	NA	30948	ENSMUSG00000024381	Bin1	bridging integrator 1
57810	NA	57810	ENSMUSG00000038119	Cdon	cell adhesion molecule-related/down-regulated by oncogenes
12550	NA	12550	ENSMUSG00000000303	Cdh1	cadherin 1
19264	NA	19264	ENSMUSG00000026395	Ptprc	protein tyrosine phosphatase, receptor type, C
15111	NA	15111	ENSMUSG00000038193	Hand2	heart and neural crest derivatives expressed transcript 2
22762	NA	22762	ENSMUSG00000022306	Zfpm2	zinc finger protein, multitype 2
17126	NA	17126	ENSMUSG00000024563	Smad2	MAD homolog 2 (Drosophila)
14268	NA	14268	ENSMUSG00000026193	Fn1	fibronectin 1
18997	NA	18997	ENSMUSG00000031688	Pou4f2	POU domain, class 4, transcription factor 2
21926	NA	21926	ENSMUSG00000024401	Tnf	tumor necrosis factor
14182	NA	14182	ENSMUSG00000031565	Fgfr1	fibroblast growth factor receptor 1
12504	NA	12504	ENSMUSG00000023274	Cd4	CD4 antigen
18131	NA	18131	ENSMUSG00000038146	Notch3	Notch gene homolog 3 (Drosophila)
16449	NA	16449	ENSMUSG00000027276	Jag1	jagged 1
16400	NA	16400	ENSMUSG00000001507	Itga3	integrin alpha 3
19645	NA	19645	ENSMUSG00000022105	Rb1	retinoblastoma 1
18213	NA	18213	ENSMUSG00000059146	Ntrk3	neurotrophic tyrosine kinase, receptor, type 3
12703	NA	12703	ENSMUSG00000038037	Socs1	suppressor of cytokine signaling 1
12842	NA	12842	ENSMUSG00000001506	Col1a1	collagen, type I, alpha 1
12540	NA	12540	ENSMUSG00000006699	Cdc42	cell division cycle 42 homolog (S. cerevisiae)
11651	NA	11651	ENSMUSG00000001729	Akt1	thymoma viral proto-oncogene 1
18096	NA	18096	ENSMUSG00000035187	Nkx6-1	NK6 homeobox 1
73181	NA	73181	ENSMUSG00000023411	Nfatc4	nuclear factor of activated T-cells, cytoplasmic, calcineurin-dependent 4
18128	NA	18128	ENSMUSG00000026923	Notch1	Notch gene homolog 1 (Drosophila)
14609	NA	14609	ENSMUSG00000050953	Gja1	gap junction protein, alpha 1
21412	NA	21412	ENSMUSG00000045680	Tcf21	transcription factor 21
14083	NA	14083	ENSMUSG00000022607	Ptk2	PTK2 protein tyrosine kinase 2
16854	NA	16854	ENSMUSG00000050335	Lgals3	lectin, galactose binding, soluble 3
16669	NA	16669	ENSMUSG00000020911	Krt19	keratin 19
11816	NA	11816	ENSMUSG00000002985	Apoe	apolipoprotein E
14175	NA	14175	ENSMUSG00000050917	Fgf4	fibroblast growth factor 4
16000	NA	16000	ENSMUSG00000020053	Igf1	insulin-like growth factor 1
20375	NA	20375	ENSMUSG00000002111	Sfpi1	SFFV proviral integration 1
54720	NA	54720	ENSMUSG00000022951	Rcan1	regulator of calcineurin 1
16939	NA	16939	ENSMUSG00000043165	Lor	loricrin
17295	NA	17295	ENSMUSG00000009376	Met	met proto-oncogene
15234	NA	15234	ENSMUSG00000028864	Hgf	hepatocyte growth factor
319757	NA	319757	ENSMUSG00000001761	Smo	smoothened homolog (Drosophila)
12387	NA	12387	ENSMUSG00000006932	Ctnnb1	catenin (cadherin associated protein), beta 1
18750	NA	18750	ENSMUSG00000050965	Prkca	protein kinase C, alpha
14451	NA	14451	ENSMUSG00000052957	Gas1	growth arrest specific 1
11477	NA	11477	ENSMUSG00000026836	Acvr1	activin A receptor, type 1
12799	NA	12799	ENSMUSG00000006782	Cnp	2',3'-cyclic nucleotide 3' phosphodiesterase
12048	NA	12048	ENSMUSG00000007659	Bcl2l1	BCL2-like 1
21812	NA	21812	ENSMUSG00000007613	Tgfbr1	transforming growth factor, beta receptor I
15901	NA	15901	ENSMUSG00000042745	Id1	inhibitor of DNA binding 1
15376	NA	15376	ENSMUSG00000037025	Foxa2	forkhead box A2
14615	NA	14615	ENSMUSG00000034520	Gjc1	gap junction protein, gamma 1
14313	NA	14313	ENSMUSG00000021765	Fst	follistatin
18609	NA	18609	ENSMUSG00000029644	Pdx1	pancreatic and duodenal homeobox 1
22059	NA	22059	ENSMUSG00000059552	Trp53	transformation related protein 53
114249	NA	114249	ENSMUSG00000040998	Npnt	nephronectin
17132	NA	17132	ENSMUSG00000055435	Maf	avian musculoaponeurotic fibrosarcoma (v-maf) AS42 oncogene homolog
11491	NA	11491	ENSMUSG00000052593	Adam17	a disintegrin and metallopeptidase domain 17
14219	NA	14219	ENSMUSG00000019997	Ctgf	connective tissue growth factor
22227	NA	22227	ENSMUSG00000031710	Ucp1	uncoupling protein 1 (mitochondrial, proton carrier)
15251	NA	15251	ENSMUSG00000021109	Hif1a	hypoxia inducible factor 1, alpha subunit
24136	NA	24136	ENSMUSG00000026872	Zeb2	zinc finger E-box binding homeobox 2
18742	NA	18742	ENSMUSG00000025229	Pitx3	paired-like homeodomain transcription factor 3
74318	NA	74318	ENSMUSG00000059325	Hopx	HOP homeobox
74202	NA	74202	ENSMUSG00000006219	Fblim1	filamin binding LIM protein 1
20674	NA	20674	ENSMUSG00000074637	Sox2	SRY-box containing gene 2
18858	NA	18858	ENSMUSG00000018217	Pmp22	peripheral myelin protein 22
12977	NA	12977	ENSMUSG00000014599	Csf1	colony stimulating factor 1 (macrophage)
16476	NA	16476	ENSMUSG00000052684	Jun	Jun oncogene
14254	NA	14254	ENSMUSG00000029648	Flt1	FMS-like tyrosine kinase 1
13798	NA	13798	ENSMUSG00000058665	En1	engrailed 1
12227	NA	12227	ENSMUSG00000020423	Btg2	B-cell translocation gene 2, anti-proliferative
15110	NA	15110	ENSMUSG00000037335	Hand1	heart and neural crest derivatives expressed transcript 1
11789	NA	11789	ENSMUSG00000005871	Apc	adenomatosis polyposis coli
22160	NA	22160	ENSMUSG00000035799	Twist1	twist homolog 1 (Drosophila)
11925	NA	11925	ENSMUSG00000044312	Neurog3	neurogenin 3
18212	NA	18212	ENSMUSG00000055254	Ntrk2	neurotrophic tyrosine kinase, receptor, type 2
14602	NA	14602	ENSMUSG00000004654	Ghrhr	growth hormone releasing hormone receptor
14465	NA	14465	ENSMUSG00000005836	Gata6	GATA binding protein 6
16412	NA	16412	ENSMUSG00000025809	Itgb1	integrin beta 1 (fibronectin receptor beta)
16509	NA	16509	ENSMUSG00000039639	Kcne1	potassium voltage-gated channel, Isk-related subfamily, member 1
20848	NA	20848	ENSMUSG00000004040	Stat3	signal transducer and activator of transcription 3
54352	NA	54352	ENSMUSG00000031737	Irx5	Iroquois related homeobox 5 (Drosophila)
18185	NA	18185	ENSMUSG00000040632	Nrl	neural retina leucine zipper gene
12393	NA	12393	ENSMUSG00000039153	Runx2	runt related transcription factor 2
15228	NA	15228	ENSMUSG00000020950	Foxg1	forkhead box G1
18992	NA	18992	ENSMUSG00000052621	Pou3f2	POU domain, class 3, transcription factor 2
13345	NA	13345	ENSMUSG00000007805	Twist2	twist homolog 2 (Drosophila)
20807	NA	20807	ENSMUSG00000015605	Srf	serum response factor
26413	NA	26413	ENSMUSG00000063358	Mapk1	mitogen-activated protein kinase 1
18014	NA	18014	ENSMUSG00000048904	Neurog1	neurogenin 1
17128	NA	17128	ENSMUSG00000024515	Smad4	MAD homolog 4 (Drosophila)
12018	NA	12018	ENSMUSG00000057789	Bak1	BCL2-antagonist/killer 1
17927	NA	17927	ENSMUSG00000009471	Myod1	myogenic differentiation 1
21417	NA	21417	ENSMUSG00000024238	Zeb1	zinc finger E-box binding homeobox 1
26934	NA	26934	ENSMUSG00000023015	Racgap1	Rac GTPase-activating protein 1
14165	NA	14165	ENSMUSG00000021732	Fgf10	fibroblast growth factor 10
biological process----cell differentiation----GO:0030154
C=1537;O=141;E=44.51;R=3.17;rawP=2.56e-38;adjP=4.89e-35
56717	NA	56717	ENSMUSG00000028991	Mtor	mechanistic target of rapamycin (serine/threonine kinase)
17888	NA	17888	ENSMUSG00000040752	Myh6	myosin, heavy polypeptide 6, cardiac muscle, alpha
17127	NA	17127	ENSMUSG00000032402	Smad3	MAD homolog 3 (Drosophila)
18999	NA	18999	ENSMUSG00000024406	Pou5f1	POU domain, class 5, transcription factor 1
26416	NA	26416	ENSMUSG00000053436	Mapk14	mitogen-activated protein kinase 14
12501	NA	12501	ENSMUSG00000032093	Cd3e	CD3 antigen, epsilon polypeptide
75469	NA	75469	ENSMUSG00000031991	Spata19	spermatogenesis associated 19
13982	NA	13982	ENSMUSG00000019768	Esr1	estrogen receptor 1 (alpha)
225164	NA	225164	ENSMUSG00000024294	Mib1	mindbomb homolog 1 (Drosophila)
20528	NA	20528	ENSMUSG00000018566	Slc2a4	solute carrier family 2 (facilitated glucose transporter), member 4
12043	NA	12043	ENSMUSG00000057329	Bcl2	B-cell leukemia/lymphoma 2
19374	NA	19374	ENSMUSG00000032864	Rag2	recombination activating gene 2
20371	NA	20371	ENSMUSG00000039521	Foxp3	forkhead box P3
12159	NA	12159	ENSMUSG00000021835	Bmp4	bone morphogenetic protein 4
21803	NA	21803	ENSMUSG00000002603	Tgfb1	transforming growth factor, beta 1
18012	NA	18012	ENSMUSG00000034701	Neurod1	neurogenic differentiation 1
21813	NA	21813	ENSMUSG00000032440	Tgfbr2	transforming growth factor, beta receptor II
17129	NA	17129	ENSMUSG00000021540	Smad5	MAD homolog 5 (Drosophila)
13388	NA	13388	ENSMUSG00000014773	Dll1	delta-like 1 (Drosophila)
57259	NA	57259	ENSMUSG00000048546	Tob2	transducer of ERBB2, 2
71950	NA	71950	ENSMUSG00000012396	Nanog	Nanog homeobox
20683	NA	20683	ENSMUSG00000001280	Sp1	trans-acting transcription factor 1
55948	NA	55948	ENSMUSG00000047281	Sfn	stratifin
12367	NA	12367	ENSMUSG00000031628	Casp3	caspase 3
17172	NA	17172	ENSMUSG00000020052	Ascl1	achaete-scute complex homolog 1 (Drosophila)
14102	NA	14102	ENSMUSG00000024778	Fas	Fas (TNF receptor superfamily member 6)
16842	NA	16842	ENSMUSG00000027985	Lef1	lymphoid enhancer binding factor 1
22061	NA	22061	ENSMUSG00000022510	Trp63	transformation related protein 63
12531	NA	12531	ENSMUSG00000027330	Cdc25b	cell division cycle 25 homolog B (S. pombe)
14170	NA	14170	ENSMUSG00000031073	Fgf15	fibroblast growth factor 15
16870	NA	16870	ENSMUSG00000000247	Lhx2	LIM homeobox protein 2
12578	NA	12578	ENSMUSG00000044303	Cdkn2a	cyclin-dependent kinase inhibitor 2A
14245	NA	14245	ENSMUSG00000020593	Lpin1	lipin 1
18088	NA	18088	ENSMUSG00000027434	Nkx2-2	NK2 transcription factor related, locus 2 (Drosophila)
20589	NA	20589	ENSMUSG00000024831	Ighmbp2	immunoglobulin mu binding protein 2
14595	NA	14595	ENSMUSG00000028413	B4galt1	UDP-Gal:betaGlcNAc beta 1,4- galactosyltransferase, polypeptide 1
16776	NA	16776	ENSMUSG00000015647	Lama5	laminin, alpha 5
13175	NA	13175	ENSMUSG00000027797	Dclk1	doublecortin-like kinase 1
15452	NA	15452	ENSMUSG00000025630	Hprt1	hypoxanthine guanine phosphoribosyl transferase 1
12443	NA	12443	ENSMUSG00000070348	Ccnd1	cyclin D1
14103	NA	14103	ENSMUSG00000000817	Fasl	Fas ligand (TNF superfamily, member 6)
16392	NA	16392	ENSMUSG00000042258	Isl1	ISL1 transcription factor, LIM/homeodomain
56484	NA	56484	ENSMUSG00000048756	Foxo3	forkhead box O3
20423	NA	20423	ENSMUSG00000002633	Shh	sonic hedgehog
192119	NA	192119	ENSMUSG00000041415	Dicer1	Dicer1, Dcr-1 homolog (Drosophila)
18053	NA	18053	ENSMUSG00000000120	Ngfr	nerve growth factor receptor (TNFR superfamily, member 16)
117606	NA	117606	ENSMUSG00000022687	Boc	biregional cell adhesion molecule-related/down-regulated by oncogenes (Cdon) binding protein
108655	NA	108655	ENSMUSG00000030067	Foxp1	forkhead box P1
83557	NA	83557	ENSMUSG00000050966	Lin28	lin-28 homolog (C. elegans)
22340	NA	22340	ENSMUSG00000024962	Vegfb	vascular endothelial growth factor B
17258	NA	17258	ENSMUSG00000030557	Mef2a	myocyte enhancer factor 2A
18227	NA	18227	ENSMUSG00000026826	Nr4a2	nuclear receptor subfamily 4, group A, member 2
30948	NA	30948	ENSMUSG00000024381	Bin1	bridging integrator 1
57810	NA	57810	ENSMUSG00000038119	Cdon	cell adhesion molecule-related/down-regulated by oncogenes
12550	NA	12550	ENSMUSG00000000303	Cdh1	cadherin 1
19264	NA	19264	ENSMUSG00000026395	Ptprc	protein tyrosine phosphatase, receptor type, C
15111	NA	15111	ENSMUSG00000038193	Hand2	heart and neural crest derivatives expressed transcript 2
22762	NA	22762	ENSMUSG00000022306	Zfpm2	zinc finger protein, multitype 2
17126	NA	17126	ENSMUSG00000024563	Smad2	MAD homolog 2 (Drosophila)
18997	NA	18997	ENSMUSG00000031688	Pou4f2	POU domain, class 4, transcription factor 2
21926	NA	21926	ENSMUSG00000024401	Tnf	tumor necrosis factor
14182	NA	14182	ENSMUSG00000031565	Fgfr1	fibroblast growth factor receptor 1
12504	NA	12504	ENSMUSG00000023274	Cd4	CD4 antigen
18131	NA	18131	ENSMUSG00000038146	Notch3	Notch gene homolog 3 (Drosophila)
16449	NA	16449	ENSMUSG00000027276	Jag1	jagged 1
16400	NA	16400	ENSMUSG00000001507	Itga3	integrin alpha 3
19645	NA	19645	ENSMUSG00000022105	Rb1	retinoblastoma 1
18213	NA	18213	ENSMUSG00000059146	Ntrk3	neurotrophic tyrosine kinase, receptor, type 3
12703	NA	12703	ENSMUSG00000038037	Socs1	suppressor of cytokine signaling 1
12842	NA	12842	ENSMUSG00000001506	Col1a1	collagen, type I, alpha 1
12540	NA	12540	ENSMUSG00000006699	Cdc42	cell division cycle 42 homolog (S. cerevisiae)
11651	NA	11651	ENSMUSG00000001729	Akt1	thymoma viral proto-oncogene 1
18096	NA	18096	ENSMUSG00000035187	Nkx6-1	NK6 homeobox 1
73181	NA	73181	ENSMUSG00000023411	Nfatc4	nuclear factor of activated T-cells, cytoplasmic, calcineurin-dependent 4
18128	NA	18128	ENSMUSG00000026923	Notch1	Notch gene homolog 1 (Drosophila)
14609	NA	14609	ENSMUSG00000050953	Gja1	gap junction protein, alpha 1
21412	NA	21412	ENSMUSG00000045680	Tcf21	transcription factor 21
14083	NA	14083	ENSMUSG00000022607	Ptk2	PTK2 protein tyrosine kinase 2
16854	NA	16854	ENSMUSG00000050335	Lgals3	lectin, galactose binding, soluble 3
16669	NA	16669	ENSMUSG00000020911	Krt19	keratin 19
11816	NA	11816	ENSMUSG00000002985	Apoe	apolipoprotein E
14175	NA	14175	ENSMUSG00000050917	Fgf4	fibroblast growth factor 4
16000	NA	16000	ENSMUSG00000020053	Igf1	insulin-like growth factor 1
20375	NA	20375	ENSMUSG00000002111	Sfpi1	SFFV proviral integration 1
54720	NA	54720	ENSMUSG00000022951	Rcan1	regulator of calcineurin 1
16939	NA	16939	ENSMUSG00000043165	Lor	loricrin
17295	NA	17295	ENSMUSG00000009376	Met	met proto-oncogene
319757	NA	319757	ENSMUSG00000001761	Smo	smoothened homolog (Drosophila)
12387	NA	12387	ENSMUSG00000006932	Ctnnb1	catenin (cadherin associated protein), beta 1
18750	NA	18750	ENSMUSG00000050965	Prkca	protein kinase C, alpha
14451	NA	14451	ENSMUSG00000052957	Gas1	growth arrest specific 1
11477	NA	11477	ENSMUSG00000026836	Acvr1	activin A receptor, type 1
12799	NA	12799	ENSMUSG00000006782	Cnp	2',3'-cyclic nucleotide 3' phosphodiesterase
12048	NA	12048	ENSMUSG00000007659	Bcl2l1	BCL2-like 1
21812	NA	21812	ENSMUSG00000007613	Tgfbr1	transforming growth factor, beta receptor I
15901	NA	15901	ENSMUSG00000042745	Id1	inhibitor of DNA binding 1
15376	NA	15376	ENSMUSG00000037025	Foxa2	forkhead box A2
14615	NA	14615	ENSMUSG00000034520	Gjc1	gap junction protein, gamma 1
14313	NA	14313	ENSMUSG00000021765	Fst	follistatin
18609	NA	18609	ENSMUSG00000029644	Pdx1	pancreatic and duodenal homeobox 1
22059	NA	22059	ENSMUSG00000059552	Trp53	transformation related protein 53
114249	NA	114249	ENSMUSG00000040998	Npnt	nephronectin
17132	NA	17132	ENSMUSG00000055435	Maf	avian musculoaponeurotic fibrosarcoma (v-maf) AS42 oncogene homolog
11491	NA	11491	ENSMUSG00000052593	Adam17	a disintegrin and metallopeptidase domain 17
14219	NA	14219	ENSMUSG00000019997	Ctgf	connective tissue growth factor
22227	NA	22227	ENSMUSG00000031710	Ucp1	uncoupling protein 1 (mitochondrial, proton carrier)
15251	NA	15251	ENSMUSG00000021109	Hif1a	hypoxia inducible factor 1, alpha subunit
24136	NA	24136	ENSMUSG00000026872	Zeb2	zinc finger E-box binding homeobox 2
[truncated: 6,786 more rows]
